# Supplementary material for: Physiological and transcriptomic responses of Lanzhou Lily (Lilium davidii, var. unicolor) to cold stress
Source: PLoS One. 2020 Jan 23;15(1):e0227921. doi: 10.1371/journal.pone.0227921 (PMC6977731; doi:10.1371/journal.pone.0227921)
Supplement: S2 Table — CK: control (20°C); LT: low temperature (4°C). (XLS) [file pone.0227921.s002.xls]

## Sheet: Sheet1
S2 Table. Quality evaluation of RNA-seq data.
Sample	Raw Reads	Clean Reads	Clean Bases	Error Rate	Q20	Q30	GC Content
CK-1	43420263	42391136	6.36G	0.0001	0.9885	0.967	0.5094
CK-2	31452579	29729913	4.46G	0.0001	0.9899	0.9703	0.504
CK-3	40850638	39777316	5.97G	0.0001	0.9881	0.9657	0.5094
LT-1	37315082	36357804	5.45G	0.0001	0.9887	0.9673	0.5003
LT-2	39295755	38350073	5.75G	0.0001	0.9886	0.9671	0.5028
LT-3	39367339	37748419	5.66G	0.0001	0.9889	0.9678	0.4995
Note: Q20 and Q30 represents the proportion of the number of bases with Phred mass greater than 20 and 30 in the total clean data, respectively. GC content represent the proportion of bases in the total number of bases in sequencing data. CK-1, CK-2, CK-3 and LT-1, LT-2, LT-3 represent three biological replicates of control samples and low temperature stress samples of lily, respectively. CK: con…
