# Supplementary material for: Physiological and transcriptomic responses of Lanzhou Lily (Lilium davidii, var. unicolor) to cold stress
Source: PLoS One. 2020 Jan 23;15(1):e0227921. doi: 10.1371/journal.pone.0227921 (PMC6977731; doi:10.1371/journal.pone.0227921)
Supplement: S3 Table — (XLS) [file pone.0227921.s003.xls]

## Sheet: Sheet1
S3 Table. Sequence number, length of N50, and total number of bases by different data processing methods.
	Shortest	Median	Longest	N50	N75	N90	Total number of nucleotides
Transcript	201	341	21073	829	376	252	168637667
Unigene	201	327	21073	757	350	246	133179110
Note: N50, N75 and N90 represent sorting spliced transcripts according to length from long to short, the accumulated length of transcripts lessing than 50%, 75% and 90% of the length of the total length, respectively.
