# Supplementary material for: Physiological and transcriptomic responses of Lanzhou Lily (Lilium davidii, var. unicolor) to cold stress
Source: PLoS One. 2020 Jan 23;15(1):e0227921. doi: 10.1371/journal.pone.0227921 (PMC6977731; doi:10.1371/journal.pone.0227921)
Supplement: S4 Table — (XLS) [file pone.0227921.s004.xls]

## Sheet: Sheet1
S4 Table. Annotation statistics for all unigenes aligned to seven protein databases.
Database	Number of unigenes	Percentage (%)
Annotated in NR	65314	27.41
Annotated in NT	37916	15.91
Annotated in KO	26291	11.03
Annotated in Swiss-Prot	46337	19.44
Annotated in Pfam	58605	24.59
Annotated in GO	35244	14.79
Annotated in COG/KOG	42138	17.68
Annotated in all Databases	9695	4.07
Annotated in at least one Database	84559	35.48
Total Unigenes	238301	100
Note: NR, NCBI protein non-redundant database; NT, NCBI nucleic acid sequence database; KO, kegg ortholog; Swiss-Prot, a manually annotated and reviewed protein sequence database; Pfam, Protein family; GO, Gene Ontology; COG/KOG, euKaryotic Ortholog Groups/ Clusters of Orthologous Groups of proteins.
