# Supplementary material for: Physiological and transcriptomic responses of Lanzhou Lily (Lilium davidii, var. unicolor) to cold stress
Source: PLoS One. 2020 Jan 23;15(1):e0227921. doi: 10.1371/journal.pone.0227921 (PMC6977731; doi:10.1371/journal.pone.0227921)
Supplement: S5 Table — CK: control (20°C); LT: low temperature (4°C). (XLS) [file pone.0227921.s005.xls]

## Sheet: LTvsCK DEG UP (3566)
S5 Table. Significantly enriched up-regulated DEGs of LTvsCK. CK: control (20 °C); LT: low temperature (4 °C).
Gene_ID	readcount_LT	readcount_CK	log2FoldChange	Pval	Padj
c174283_g3	5274.37	37.7079	7.128	2.75e-239	4.35e-234
c173179_g2	37655.8	524.53	6.1657	3.58e-238	2.84e-233
c167344_g1	7432.07	142.431	5.7054	1.77e-198	6.99e-194
c174513_g3	24806.9	1029.64	4.5905	5.81e-156	1.84e-151
c146896_g1	1613.57	17.8665	6.4969	2.49e-149	6.57e-145
c166729_g1	8978.99	207.826	5.4331	3.41e-143	7.72e-139
c154616_g1	1190.13	15.5324	6.2597	4.99e-127	9.88e-123
c168304_g2	16751	1057.67	3.9853	3.49e-126	6.15e-122
c166080_g1	2713.74	102.13	4.7318	8.4e-125	1.33e-120
c150408_g1	1309.51	27.8269	5.5564	2.81e-117	3.71e-113
c168307_g1	47958.4	1860.15	4.6883	5.92e-113	7.22e-109
c26687_g1	693.356	1.58098	8.7766	1.85e-112	2.09e-108
c151401_g1	12194.6	535.468	4.5093	3.23e-110	3.42e-106
c171574_g1	2397.18	121.927	4.2972	5.72e-108	5.67e-104
c165806_g1	25009.8	2191.45	3.5125	2.87e-105	2.68e-101
c159517_g3	2666.93	161.694	4.0438	3.86e-101	3.39e-97
c107076_g1	171026	112.252	10.573	1.38e-98	1.15e-94
c114264_g1	988.675	16.7902	5.8798	1.52e-96	1.2e-92
c172129_g1	2767.25	93.6185	4.8855	2.96e-94	2.24e-90
c172045_g1	44007	4736.24	3.2159	5.94e-94	4.28e-90
c150967_g1	5776.8	547.921	3.3982	5.83e-91	4.02e-87
c155316_g1	2284.82	163.236	3.807	4.08e-89	2.69e-85
c158940_g1	597.122	2.57743	7.8559	3.62e-88	2.29e-84
c107047_g1	60335.4	47.1565	10.321	4.98e-87	3.03e-83
c146984_g1	3572.42	214.807	4.0558	1.07e-85	6.29e-82
c155146_g1	479.436	2.57179	7.5424	2.23e-81	1.22e-77
c168890_g1	2628.78	237.578	3.4679	3.27e-81	1.73e-77
c168814_g1	2964.38	119.73	4.6299	7.56e-81	3.86e-77
c151545_g1	1912.82	156.242	3.6138	7.6e-79	3.65e-75
c169622_g1	540.567	7.47833	6.1756	1.31e-78	6.1e-75
c164220_g2	847.316	38.5724	4.4573	4.67e-75	2.11e-71
c140061_g1	6375.75	816.955	2.9643	2.91e-74	1.28e-70
c170056_g1	5597.75	222.378	4.6538	3.13e-74	1.34e-70
c172660_g4	586.974	15.5567	5.2377	5.7e-73	2.31e-69
c160949_g1	1461.9	114.534	3.674	6.29e-73	2.49e-69
c160423_g1	12435.3	1806.38	2.7833	2.28e-70	8.82e-67
c134164_g1	4367.31	73.2776	5.8972	2.75e-70	1.04e-66
c159756_g5	1355.29	115.34	3.5546	4.25e-70	1.57e-66
c174513_g1	3403.53	82.6813	5.3633	1.09e-68	3.76e-65
c152781_g1	473.633	8.36488	5.8233	2.37e-68	7.99e-65
c146719_g1	10510.8	1474.95	2.8331	2.52e-68	8.32e-65
c169528_g2	10541.3	1616.96	2.7047	1.62e-64	5.11e-61
c169759_g1	4183.96	587.96	2.8311	1.64e-64	5.11e-61
c146731_g1	2977.12	128.438	4.5348	9.64e-63	2.94e-59
c173847_g3	4298.03	380.613	3.4973	1.47e-62	4.39e-59
c151444_g1	813.953	42.9639	4.2437	1.72e-58	5.06e-55
c167553_g1	4426.06	691.199	2.6788	2.75e-58	7.92e-55
c154155_g1	14327.3	2200.15	2.7031	3.39e-57	9.58e-54
c159002_g1	383.741	8.9471	5.4226	1.51e-56	4.19e-53
c139987_g1	2145.69	299.803	2.8394	1.35e-55	3.69e-52
c152878_g1	5699.18	983.299	2.5351	2.15e-55	5.77e-52
c160832_g1	576.726	34.1419	4.0783	8.31e-55	2.16e-51
c224416_g1	33934.7	6616.76	2.3586	8.49e-55	2.17e-51
c171054_g2	2473.15	387.308	2.6748	9.63e-55	2.42e-51
c174721_g1	4079.85	177.868	4.5196	1.64e-54	4.06e-51
c174507_g1	11212.5	2147.85	2.3841	5.91e-54	1.44e-50
c170517_g1	703.3	55.5431	3.6625	2.77e-53	6.65e-50
c837_g1	1899.78	281.296	2.7557	9.6e-53	2.27e-49
c157886_g1	1844.81	271.809	2.7628	4.33e-52	9.93e-49
c167737_g2	14837.9	1357.98	3.4498	1.02e-51	2.31e-48
c48842_g1	593.226	44.2915	3.7435	6.29e-49	1.38e-45
c157935_g1	5581.55	927.573	2.5891	8.62e-49	1.87e-45
c158026_g1	3175.16	240.652	3.7218	5.68e-48	1.21e-44
c152942_g1	1330.31	197.675	2.7506	8.03e-48	1.7e-44
c151666_g1	831.503	84.1255	3.3051	1.18e-47	2.45e-44
c156323_g1	10026.7	2122.41	2.2401	1.43e-47	2.95e-44
c157509_g1	84211.4	18426.1	2.1923	1.69e-47	3.4e-44
c142603_g1	44460.9	10076	2.1416	3.8e-47	7.33e-44
c172131_g2	2809.94	541.103	2.3766	1.6e-46	3.02e-43
c144694_g1	9414.27	534.678	4.1381	1.01e-45	1.89e-42
c172908_g1	3985.94	809.514	2.2998	1.4e-45	2.57e-42
c160590_g6	198.81	0	Inf	1.71e-45	3.11e-42
c159517_g1	489.552	35.6741	3.7785	4.25e-44	7.65e-41
c168263_g1	1917.59	347.425	2.4645	7.21e-44	1.28e-40
c165239_g1	28435.6	5252.25	2.4367	8.29e-44	1.46e-40
c138517_g3	403.138	23.9281	4.0745	4.07e-43	6.86e-40
c142610_g1	1748.05	318.133	2.458	4.3e-43	7.17e-40
c158073_g1	516.919	46.2736	3.4817	4.52e-43	7.47e-40
c155928_g1	1045.33	113.905	3.1981	4.81e-43	7.85e-40
c123503_g1	7862.8	1778.28	2.1446	5.99e-43	9.58e-40
c172284_g3	9906.2	1451.97	2.7703	8.24e-43	1.31e-39
c170750_g1	1053.65	152.093	2.7924	9.66e-43	1.51e-39
c174402_g2	348.496	16.8757	4.3681	2.18e-42	3.39e-39
c212175_g1	1377.68	231.934	2.5705	5.81e-42	8.84e-39
c149716_g1	1482.59	257.19	2.5272	1.07e-41	1.62e-38
c171204_g2	4889.72	1125.33	2.1194	1.12e-41	1.68e-38
c163557_g1	2487.37	448.155	2.4726	1.5e-41	2.22e-38
c168982_g5	1252.53	199.849	2.6479	5.71e-41	8.3e-38
c162780_g1	1384.47	242.101	2.5157	7.89e-41	1.14e-37
c154845_g1	1152.13	197.122	2.5471	1.29e-40	1.84e-37
c133701_g1	821.685	112.031	2.8747	4.91e-40	6.94e-37
c151510_g1	8939.28	2140.69	2.0621	5.08e-40	7.13e-37
c155200_g1	1384.97	249.733	2.4714	5.37e-40	7.46e-37
c57935_g1	394.077	27.0928	3.8625	6.21e-40	8.55e-37
c168223_g4	13886.8	3441.2	2.0127	7.67e-40	1.05e-36
c162544_g1	199.253	1.86434	6.7398	9.73e-40	1.31e-36
c143471_g1	716.708	86.4659	3.0512	1.91e-39	2.55e-36
c170726_g2	1913.58	390.799	2.2918	3.41e-39	4.5e-36
c123309_g1	1639.14	320.508	2.3545	3.99e-39	5.23e-36
c167651_g1	2068.87	428.364	2.2719	7.23e-39	9.39e-36
c165560_g1	22416	5760.64	1.9602	7.54e-39	9.7e-36
c159756_g1	459.779	41.2434	3.4787	7.88e-39	1.01e-35
c167522_g1	2748.82	604.038	2.1861	9.33e-39	1.17e-35
c160165_g1	5953.99	1460.5	2.0274	9.85e-39	1.23e-35
c161581_g2	8160.79	1904.85	2.099	9.9e-39	1.23e-35
c170565_g1	588.423	67.9981	3.1133	2.16e-38	2.61e-35
c167565_g9	169.829	0.36473	8.863	2.7e-38	3.24e-35
c152936_g1	997.144	168.425	2.5657	3.58e-38	4.26e-35
c174202_g2	5428.08	1333.5	2.0252	9.46e-38	1.12e-34
c173974_g3	4488.2	1096.81	2.0328	1.93e-37	2.26e-34
c164860_g9	158.583	0	Inf	2.13e-37	2.47e-34
c163847_g1	1882.73	388.174	2.2781	2.15e-37	2.47e-34
c169486_g3	828.241	124.304	2.7362	2.35e-37	2.64e-34
c173071_g1	730.464	98.0137	2.8978	2.13e-36	2.37e-33
c168117_g1	663.943	92.0866	2.85	2.38e-36	2.64e-33
c163971_g1	10179.9	2683.08	1.9238	2.71e-36	2.98e-33
c172235_g2	228.853	7.26331	4.9777	3.1e-36	3.36e-33
c169999_g5	2943.85	704.796	2.0624	4.77e-36	5.09e-33
c168610_g1	1970.47	447.408	2.1389	6.62e-36	7e-33
c147868_g1	914.58	156.425	2.5476	2.01e-35	2.11e-32
c164652_g1	537.499	65.9472	3.0269	2.12e-35	2.21e-32
c158657_g1	229.033	8.48376	4.7547	6.78e-35	6.93e-32
c171694_g2	336.582	23.4707	3.842	7.47e-35	7.58e-32
c162073_g1	644.629	94.5514	2.7693	1.21e-34	1.23e-31
c156756_g2	1294.5	263.374	2.2972	1.3e-34	1.3e-31
c162356_g1	1879.37	433.37	2.1166	2.55e-34	2.54e-31
c158650_g1	1148.12	169.814	2.7572	3.08e-34	3.03e-31
c96913_g1	2483.39	424.788	2.5475	3.11e-34	3.04e-31
c171569_g5	331.432	24.9629	3.7309	3.31e-34	3.22e-31
c114179_g1	471.885	54.5831	3.1119	3.83e-34	3.7e-31
c24722_g1	3418.02	862.082	1.9873	4.72e-34	4.53e-31
c173538_g1	20172.1	3409.41	2.5648	6.73e-34	6.42e-31
c152528_g1	2410.99	583.075	2.0479	8.19e-34	7.77e-31
c171275_g1	1355.27	241.64	2.4877	1.34e-33	1.26e-30
c164691_g2	2685.5	675.674	1.9908	2.11e-33	1.97e-30
c155275_g1	8260.74	2313	1.8365	3.78e-33	3.51e-30
c154386_g1	1624.2	197.376	3.0407	5.52e-33	5.05e-30
c168629_g1	7253.45	1570.75	2.2072	1.31e-32	1.19e-29
c153230_g1	876.548	155.776	2.4924	2.18e-32	1.95e-29
c166541_g1	144.862	0.810831	7.4811	6.5e-32	5.78e-29
c172311_g1	131.653	0	Inf	7.79e-32	6.9e-29
c153280_g1	7971.43	2286.84	1.8015	9.19e-32	8.09e-29
c172082_g1	21829.3	6560.66	1.7344	1.14e-31	9.97e-29
c153788_g1	985.291	141.405	2.8007	1.38e-31	1.2e-28
c168366_g1	174.888	3.5332	5.6293	1.5e-31	1.3e-28
c154143_g1	1022.56	212.124	2.2692	1.69e-31	1.45e-28
c158927_g1	206.357	7.58171	4.7665	1.75e-31	1.49e-28
c172428_g3	763.814	141.947	2.4279	3.58e-31	3e-28
c152480_g2	3334.93	921.382	1.8558	9.82e-31	8.14e-28
c134907_g1	1097.46	234.355	2.2274	1.08e-30	8.84e-28
c156360_g1	9671.05	2860.55	1.7574	1.31e-30	1.07e-27
c161583_g1	2290.1	605.84	1.9184	1.53e-30	1.24e-27
c163157_g1	162.251	2.58394	5.9725	1.56e-30	1.25e-27
c155351_g1	437.985	56.3347	2.9588	3.79e-30	3e-27
c72023_g1	6936.75	2042.82	1.7637	4.06e-30	3.19e-27
c164966_g1	3849.65	823.117	2.2256	4.69e-30	3.66e-27
c114803_g1	4413.49	1287.18	1.7777	6.05e-30	4.7e-27
c174165_g5	122.681	0	Inf	6.21e-30	4.8e-27
c165076_g5	122.189	0	Inf	9.21e-30	7.08e-27
c152949_g1	3531.05	1005.38	1.8124	1.13e-29	8.64e-27
c169703_g3	6263.2	1451.51	2.1093	1.6e-29	1.22e-26
c172556_g1	2456.47	669.791	1.8748	1.79e-29	1.36e-26
c147173_g1	10749.7	1554.61	2.7897	2.03e-29	1.53e-26
c163067_g1	1248.04	279.868	2.1568	3.93e-29	2.94e-26
c158241_g1	6529.22	1950.66	1.7429	5.18e-29	3.82e-26
c159554_g1	488.35	75.5107	2.6932	7.53e-29	5.49e-26
c147612_g1	2398.27	673.605	1.832	9.02e-29	6.55e-26
c134296_g1	757.072	152.252	2.314	9.41e-29	6.8e-26
c146137_g1	283.682	25.0499	3.5014	1.48e-28	1.06e-25
c130003_g1	287.207	5.00428	5.8428	5.44e-28	3.81e-25
c167397_g1	113.895	0	Inf	6.77e-28	4.72e-25
c173245_g2	24356.9	7922.23	1.6204	8.63e-28	6e-25
c162165_g1	1674.37	168.075	3.3164	1.24e-27	8.44e-25
c132466_g1	1128.59	97.9192	3.5268	1.25e-27	8.51e-25
c174882_g1	1784.42	493.519	1.8543	1.29e-27	8.7e-25
c163439_g1	7245.15	1326.03	2.4499	1.44e-27	9.73e-25
c170137_g1	1527.94	290.516	2.3949	2.25e-27	1.49e-24
c172837_g1	21934.4	7315.13	1.5842	2.44e-27	1.6e-24
c168400_g3	4272.62	1321.37	1.6931	2.59e-27	1.69e-24
c163702_g1	4986.16	1572.64	1.6647	4.55e-27	2.92e-24
c152859_g1	1917.12	545.562	1.8131	8.13e-27	5.15e-24
c149166_g1	9873.86	3182.01	1.6337	1.04e-26	6.55e-24
c132941_g1	1584.07	437.071	1.8577	1.75e-26	1.08e-23
c237119_g1	9831.67	2485.95	1.9836	3.02e-26	1.85e-23
c71143_g1	209.138	14.5537	3.845	5.62e-26	3.41e-23
c154175_g1	1447.7	393.153	1.8806	6.64e-26	4.01e-23
c106998_g1	666.705	136.431	2.2889	8.31e-26	5.01e-23
c145108_g1	5516.27	1812.54	1.6057	1.2e-25	7.22e-23
c167300_g1	1416.64	385.396	1.8781	1.57e-25	9.41e-23
c159549_g1	1786.46	520.326	1.7796	1.81e-25	1.07e-22
c162452_g3	102.575	0	Inf	1.83e-25	1.08e-22
c149486_g1	895.75	216.628	2.0479	2.32e-25	1.36e-22
c146896_g3	148.116	0.886557	7.3843	2.85e-25	1.67e-22
c162735_g1	2774.77	857.49	1.6942	4.83e-25	2.78e-22
c173656_g1	192.179	11.2664	4.0924	5.95e-25	3.4e-22
c160049_g1	259.741	27.4002	3.2448	6.75e-25	3.85e-22
c158608_g1	7742.76	2565.26	1.5937	7.38e-25	4.19e-22
c165304_g1	725.991	164.527	2.1416	8.11e-25	4.59e-22
c163575_g2	13159.7	4558.15	1.5296	9.43e-25	5.31e-22
c170508_g2	220.209	18.236	3.594	9.52e-25	5.35e-22
c165506_g2	134.2	0.770146	7.445	1.83e-24	1.02e-21
c153634_g1	618.586	130.304	2.2471	2.2e-24	1.22e-21
c27660_g1	171.446	8.29567	4.3693	2.41e-24	1.33e-21
c163624_g1	237.096	21.345	3.4735	4.07e-24	2.23e-21
c168762_g1	125.376	2.56527	5.611	5.47e-24	2.99e-21
c162736_g1	363.767	57.3244	2.6658	5.89e-24	3.21e-21
c157157_g1	27879	10048.8	1.4722	6.97e-24	3.77e-21
c155428_g1	2672.45	598.466	2.1588	8.77e-24	4.73e-21
c113624_g1	17519.7	5565.96	1.6543	9.36e-24	5.01e-21
c170148_g1	180.524	11.4918	3.9735	1.14e-23	6.05e-21
c161869_g1	251.618	26.8679	3.2273	1.25e-23	6.58e-21
c160730_g1	962.126	252.666	1.929	1.41e-23	7.39e-21
c158612_g1	204.278	16.4432	3.635	1.55e-23	8.06e-21
c168606_g1	667.744	81.0067	3.0432	1.62e-23	8.41e-21
c163345_g1	544.505	108.401	2.3286	1.79e-23	9.26e-21
c158693_g1	3810.89	1288.47	1.5645	2.14e-23	1.1e-20
c147194_g1	4622.67	1552.21	1.5744	2.25e-23	1.15e-20
c169031_g1	4594.29	1533.43	1.5831	2.43e-23	1.24e-20
c141698_g2	12949	4689.4	1.4654	2.81e-23	1.43e-20
c159727_g1	11291.1	4065.56	1.4737	2.85e-23	1.44e-20
c165481_g1	92.9476	0	Inf	2.98e-23	1.5e-20
c158585_g1	1024.27	276.264	1.8905	3.15e-23	1.58e-20
c168089_g1	2525.84	824.416	1.6153	3.17e-23	1.59e-20
c172311_g2	119.12	1.40187	6.4089	3.35e-23	1.67e-20
c144765_g1	440.422	82.5635	2.4153	3.95e-23	1.96e-20
c151674_g1	2742.57	867.153	1.6612	4.8e-23	2.36e-20
c169202_g2	1350.53	395.387	1.7722	5.98e-23	2.92e-20
c171272_g1	109.734	1.47108	6.221	7.86e-23	3.82e-20
c165582_g2	232.144	23.0686	3.331	8.58e-23	4.16e-20
c198246_g1	278.999	35.7131	2.9657	9.18e-23	4.42e-20
c147027_g1	799.417	204.895	1.9641	9.82e-23	4.71e-20
c168744_g1	911.686	246.861	1.8848	1.05e-22	5e-20
c145285_g1	1398.86	338.82	2.0457	1.05e-22	5.02e-20
c159565_g1	3945.18	1374.53	1.5212	1.1e-22	5.21e-20
c163278_g1	739.202	178.429	2.0506	1.12e-22	5.29e-20
c157181_g1	18851	6934.33	1.4428	1.46e-22	6.87e-20
c168629_g3	6108.7	1843.3	1.7286	2.64e-22	1.24e-19
c141698_g1	10993.3	3207.92	1.7769	2.75e-22	1.28e-19
c151157_g1	1222.63	357.579	1.7736	3e-22	1.4e-19
c167972_g1	1402.15	425	1.7221	3.71e-22	1.7e-19
c121976_g1	412.577	33.1577	3.6373	3.99e-22	1.82e-19
c164783_g1	2853.99	979.609	1.5427	4.34e-22	1.98e-19
c166175_g1	146.525	6.5576	4.4818	7.68e-22	3.46e-19
c173414_g1	204.766	19.6094	3.3844	8.07e-22	3.62e-19
c169483_g3	291.569	41.3233	2.8188	1.01e-21	4.49e-19
c170331_g1	148.972	7.90575	4.236	1.15e-21	5.07e-19
c168230_g1	234.754	8.80447	4.7368	1.23e-21	5.41e-19
c173057_g1	2013.4	662.766	1.6031	1.66e-21	7.26e-19
c148822_g1	421.471	83.5642	2.3345	1.89e-21	8.19e-19
c173487_g1	624.735	149.979	2.0585	2.01e-21	8.62e-19
c174647_g2	1289.85	403.6	1.6762	2.11e-21	9.01e-19
c68181_g1	820.751	68.9501	3.5733	2.68e-21	1.14e-18
c162119_g2	121.98	3.64961	5.0628	3.45e-21	1.46e-18
c186285_g1	879.035	142.054	2.6295	3.82e-21	1.61e-18
c173912_g1	446.024	95.6861	2.2207	4.03e-21	1.69e-18
c172941_g1	283.257	41.5039	2.7708	5.3e-21	2.2e-18
c117671_g1	7197.06	2722.64	1.4024	6e-21	2.48e-18
c173764_g1	1030.07	281.102	1.8736	6.52e-21	2.68e-18
c162093_g4	122.714	4.66156	4.7183	6.79e-21	2.78e-18
c166871_g2	162.286	0	Inf	6.88e-21	2.8e-18
c163051_g1	9140.17	3467.25	1.3984	7.54e-21	3.06e-18
c170745_g2	495.627	1.02498	8.9175	8.72e-21	3.53e-18
c172999_g2	8964.4	2789.25	1.6843	8.76e-21	3.54e-18
c146181_g1	1251.82	394.137	1.6673	8.95e-21	3.61e-18
c154574_g1	208.988	21.591	3.2749	1.02e-20	4.07e-18
c173442_g5	135.403	5.91372	4.5171	1.04e-20	4.15e-18
c161366_g4	131.712	5.1272	4.6831	1.05e-20	4.18e-18
c155283_g1	292.364	44.2594	2.7237	1.06e-20	4.21e-18
c172917_g1	283.986	40.5058	2.8096	1.18e-20	4.65e-18
c166855_g1	2096.9	377.614	2.4733	1.19e-20	4.69e-18
c161546_g1	513.17	115.546	2.151	1.22e-20	4.8e-18
c168772_g1	1228.89	19.0102	6.0144	1.27e-20	5e-18
c143896_g1	8700.48	3282.51	1.4063	1.4e-20	5.49e-18
c116640_g1	3373.68	1168.22	1.53	1.5e-20	5.86e-18
c168587_g1	1229.14	396.475	1.6324	1.7e-20	6.6e-18
c166772_g1	150.285	2.79809	5.7471	1.82e-20	7.06e-18
c164853_g1	6154.96	2328.67	1.4022	1.86e-20	7.17e-18
c169202_g4	1030.44	304.878	1.757	2.23e-20	8.56e-18
c170925_g1	1122.08	342.623	1.7115	2.24e-20	8.6e-18
c140311_g1	213.99	10.4767	4.3523	2.81e-20	1.08e-17
c168223_g5	754.253	200.52	1.9113	3e-20	1.14e-17
c160288_g1	515.813	119.685	2.1076	3.04e-20	1.16e-17
c149528_g1	199.556	19.8309	3.331	3.12e-20	1.18e-17
c164898_g1	896.559	268.014	1.7421	4.57e-20	1.71e-17
c16862_g1	409.617	84.337	2.28	5.29e-20	1.97e-17
c172315_g1	1175.7	371.505	1.6621	5.7e-20	2.12e-17
c39566_g1	346.797	64.2648	2.432	6.03e-20	2.23e-17
c172916_g2	880.124	263.656	1.7391	6.46e-20	2.38e-17
c159520_g1	8219.93	3169.11	1.375	7.01e-20	2.57e-17
c174402_g1	117.304	4.41745	4.7309	7.52e-20	2.74e-17
c161171_g2	468.748	107.779	2.1207	8.2e-20	2.98e-17
c170722_g1	101.262	1.98075	5.6759	1e-19	3.62e-17
c165035_g1	40110.6	15934.2	1.3319	1.04e-19	3.73e-17
c155331_g2	2278.98	817.182	1.4797	1.07e-19	3.83e-17
c161696_g9	106.585	2.8201	5.2401	1.14e-19	4.08e-17
c162573_g1	570.224	122.846	2.2147	1.33e-19	4.75e-17
c167975_g1	19036.4	4829.54	1.9788	1.44e-19	5.11e-17
c159958_g1	252.933	31.3821	3.0107	1.55e-19	5.51e-17
c174424_g1	3559.28	1325.16	1.4254	1.72e-19	6.07e-17
c171369_g2	2178.37	173.906	3.6469	1.91e-19	6.74e-17
c165975_g1	457.815	63.2123	2.8565	2.17e-19	7.58e-17
c174882_g2	915.164	283.783	1.6892	2.59e-19	8.98e-17
c164009_g2	463.439	8.13206	5.8326	3.41e-19	1.17e-16
c153463_g1	179.637	2.83791	5.9841	4.6e-19	1.58e-16
c174891_g1	114.453	4.05502	4.8189	5.97e-19	2.04e-16
c113885_g1	4285.4	1663	1.3656	6.1e-19	2.08e-16
c164878_g1	1038.88	328.191	1.6624	6.23e-19	2.12e-16
c161171_g1	1199.49	391.157	1.6166	8.8e-19	2.98e-16
c151736_g1	82.3868	0.810831	6.6669	1.37e-18	4.6e-16
c163152_g9	185.052	19.1159	3.2751	1.51e-18	5.05e-16
c170698_g9	175.116	17.1857	3.349	1.62e-18	5.38e-16
c126406_g1	230.197	32.6367	2.8183	1.66e-18	5.51e-16
c147997_g1	2289.1	843.811	1.4398	1.73e-18	5.73e-16
c154310_g1	2391.2	698.14	1.7761	1.75e-18	5.77e-16
c170493_g2	194.996	22.7095	3.1021	1.94e-18	6.37e-16
c173321_g7	112.265	4.24065	4.7265	2.01e-18	6.58e-16
c172959_g2	4270.43	1242.15	1.7815	2.05e-18	6.67e-16
c170427_g1	147.957	11.9664	3.6281	2.26e-18	7.33e-16
c172048_g1	282.519	49.3291	2.5178	2.47e-18	8e-16
c166916_g3	1831.06	662.707	1.4662	2.53e-18	8.19e-16
c174722_g1	2595.25	942.073	1.462	2.57e-18	8.28e-16
c13234_g1	102.45	2.87946	5.153	2.64e-18	8.5e-16
c172800_g4	436.152	102.318	2.0918	2.77e-18	8.88e-16
c145374_g1	303.029	56.3791	2.4262	2.85e-18	9.12e-16
c103295_g1	7935.41	3172.18	1.3228	2.89e-18	9.21e-16
c158448_g1	347.805	72.0906	2.2704	3.49e-18	1.11e-15
c163252_g1	284.154	49.6026	2.5182	3.9e-18	1.24e-15
c164449_g1	4780.14	1889.91	1.3387	4.14e-18	1.31e-15
c150997_g1	1635.71	586.267	1.4803	4.96e-18	1.56e-15
c172162_g3	104.081	3.94426	4.7218	5.72e-18	1.78e-15
c165828_g1	463.244	117.239	1.9823	6.78e-18	2.1e-15
c168492_g3	79.4143	0.591038	7.07	6.81e-18	2.11e-15
c158756_g1	137.405	9.40202	3.8693	7.06e-18	2.18e-15
c168380_g1	11364.5	4632.01	1.2948	7.42e-18	2.28e-15
c168781_g1	518.776	134.598	1.9465	7.46e-18	2.28e-15
c147497_g1	11808.1	4883.82	1.2737	8.54e-18	2.6e-15
c172074_g1	332.253	47.938	2.793	8.73e-18	2.66e-15
c167064_g1	1376.35	490.267	1.4892	8.98e-18	2.72e-15
c172196_g1	523.202	137.668	1.9262	9.55e-18	2.88e-15
c174376_g2	1377	504.89	1.4475	1.11e-17	3.33e-15
c171514_g2	1407.21	505.01	1.4785	1.39e-17	4.16e-15
c172644_g2	1543.24	545.612	1.5	1.4e-17	4.18e-15
c159568_g2	1126.54	386.944	1.5417	1.42e-17	4.23e-15
c163989_g1	738.568	229.098	1.6888	1.73e-17	5.1e-15
c142610_g2	527.208	142.173	1.8907	1.73e-17	5.11e-15
c162465_g1	109.095	0.36473	8.2245	1.76e-17	5.16e-15
c157258_g1	12494.7	5201.62	1.2643	1.8e-17	5.26e-15
c112903_g1	1237.36	410.113	1.5932	1.82e-17	5.32e-15
c154980_g1	20876.6	8886.37	1.2322	1.83e-17	5.34e-15
c159050_g1	2722.41	1042.76	1.3845	1.94e-17	5.65e-15
c170732_g1	270.398	48.227	2.4872	2.07e-17	6e-15
c161344_g1	4277.61	1717.06	1.3169	2.12e-17	6.1e-15
c123715_g1	108.664	4.7438	4.5177	2.37e-17	6.8e-15
c140534_g1	3140.57	1236.15	1.3452	2.84e-17	8.1e-15
c172283_g1	6314.16	2577.67	1.2925	3.03e-17	8.59e-15
c155116_g1	405.563	97.5598	2.0556	3.29e-17	9.3e-15
c174077_g2	97.1075	1.90502	5.6717	3.55e-17	1e-14
c174088_g1	6090.31	2282.88	1.4157	3.66e-17	1.03e-14
c173732_g2	45502.1	11470.2	1.988	3.89e-17	1.09e-14
c145685_g1	1791.98	599.749	1.5791	4.36e-17	1.21e-14
c163696_g1	3330.96	1324.03	1.331	4.46e-17	1.24e-14
c167775_g2	1287.84	398.119	1.6937	4.99e-17	1.38e-14
c170817_g3	95.6333	3.2662	4.8718	5.08e-17	1.39e-14
c167945_g1	194.239	26.1955	2.8904	5.62e-17	1.54e-14
c161367_g1	8938.94	3779.26	1.242	6e-17	1.63e-14
c155839_g1	1805.11	683.653	1.4007	6.05e-17	1.65e-14
c159047_g1	337.923	76.2066	2.1487	6.43e-17	1.75e-14
c168664_g2	2796.92	1101.76	1.344	6.65e-17	1.8e-14
c159906_g1	1512.87	542.643	1.4792	6.94e-17	1.88e-14
c121983_g1	539.466	92.431	2.5451	7.67e-17	2.07e-14
c142631_g1	392.538	92.5218	2.085	7.97e-17	2.14e-14
c155636_g1	157.026	15.4948	3.3411	8.42e-17	2.25e-14
c174743_g1	69.972	0.405415	7.4312	8.54e-17	2.28e-14
c173102_g4	138.768	10.7412	3.6914	8.77e-17	2.34e-14
c170458_g1	3003.28	1218.93	1.3009	9.21e-17	2.45e-14
c165556_g1	126.926	9.07567	3.8058	9.69e-17	2.57e-14
c170493_g4	155.731	14.9795	3.378	9.74e-17	2.58e-14
c159869_g1	808.68	258.448	1.6457	1.02e-16	2.7e-14
c114481_g1	1749.17	678.356	1.3666	1.28e-16	3.35e-14
c157266_g1	101.925	4.92855	4.3702	1.35e-16	3.5e-14
c165175_g2	305.557	55.9857	2.4483	1.41e-16	3.66e-14
c173806_g1	983.589	258.874	1.9258	1.54e-16	3.98e-14
c153670_g1	789.662	255.001	1.6307	1.8e-16	4.62e-14
c169995_g2	750.621	240.42	1.6425	1.84e-16	4.7e-14
c156480_g2	129.3	10.4018	3.6358	1.88e-16	4.81e-14
c130714_g1	201.867	15.3686	3.7154	1.9e-16	4.84e-14
c169072_g6	126.238	9.68451	3.7043	1.91e-16	4.87e-14
c173894_g4	63.4672	0	Inf	2.05e-16	5.2e-14
c168338_g2	824.938	268.98	1.6168	2.07e-16	5.24e-14
c170508_g1	4080.24	1150.58	1.8263	2.19e-16	5.55e-14
c169838_g1	187.216	8.02868	4.5434	2.39e-16	6.03e-14
c168423_g4	745.307	245.412	1.6026	2.43e-16	6.11e-14
c168630_g2	267.206	30.6658	3.1233	2.47e-16	6.22e-14
c169083_g5	115.863	7.21133	4.006	2.5e-16	6.27e-14
c145291_g1	814.588	272.175	1.5815	2.58e-16	6.48e-14
c165391_g1	1667.91	557.369	1.5813	2.79e-16	6.97e-14
c170424_g1	107.515	6.45668	4.0576	3.2e-16	7.97e-14
c168053_g3	377.329	92.414	2.0296	3.23e-16	8e-14
c168304_g3	83.9742	2.28191	5.2016	3.35e-16	8.29e-14
c162334_g1	1683.41	645.816	1.3822	3.45e-16	8.52e-14
c158842_g1	860.997	296.243	1.5392	3.52e-16	8.67e-14
c152362_g1	1082.69	382.802	1.5	3.78e-16	9.24e-14
c146280_g1	1054.15	379.592	1.4736	3.8e-16	9.26e-14
c156150_g1	1109.16	401.994	1.4642	3.8e-16	9.26e-14
c163943_g6	910.568	312.585	1.5425	4.16e-16	1.01e-13
c152769_g1	6400.09	2761.03	1.2129	4.29e-16	1.04e-13
c159060_g1	929.059	316.836	1.552	4.73e-16	1.14e-13
c173418_g1	1241.38	452.185	1.457	5.48e-16	1.32e-13
c115090_g1	380.65	92.8364	2.0357	5.69e-16	1.36e-13
c169122_g1	726.328	227.818	1.6727	5.74e-16	1.37e-13
c121809_g1	1000	352.479	1.5044	5.82e-16	1.39e-13
c166042_g1	5808.69	2435.64	1.2539	6.23e-16	1.48e-13
c130301_g1	506.664	75.8975	2.7389	9.19e-16	2.17e-13
c154614_g1	901.681	311.348	1.5341	1.06e-15	2.47e-13
c174637_g5	81.6901	1.84232	5.4706	1.08e-15	2.52e-13
c156846_g1	5949.72	2545.35	1.225	1.17e-15	2.72e-13
c172719_g2	2067.93	838.668	1.302	1.17e-15	2.72e-13
c170732_g2	6894.2	3009.9	1.1957	1.2e-15	2.79e-13
c157653_g1	60.3025	0	Inf	1.21e-15	2.81e-13
c170949_g2	14988.9	6647.94	1.1729	1.27e-15	2.92e-13
c163539_g2	366.526	53.3031	2.7816	1.37e-15	3.15e-13
c167622_g4	271.959	56.5612	2.2655	1.39e-15	3.19e-13
c113065_g1	144.234	14.6368	3.3007	1.53e-15	3.5e-13
c163736_g1	516.161	155.521	1.7307	1.57e-15	3.58e-13
c159090_g1	388.896	86.3078	2.1718	1.74e-15	3.94e-13
c163448_g1	1596.71	619.461	1.366	1.76e-15	3.98e-13
c167653_g1	197.306	29.2581	2.7535	2.05e-15	4.59e-13
c79219_g1	270.22	55.9957	2.2707	2.06e-15	4.61e-13
c229345_g1	67.737	0.591038	6.8405	2.28e-15	5.09e-13
c164968_g4	99.5607	2.71585	5.1961	2.3e-15	5.13e-13
c171974_g6	95.6591	3.84175	4.6381	2.42e-15	5.39e-13
c154526_g2	2078.56	841.783	1.3041	2.43e-15	5.4e-13
c171333_g1	472.614	137.679	1.7794	2.43e-15	5.41e-13
c166764_g1	399.223	74.9963	2.4123	2.54e-15	5.64e-13
c165010_g1	59.0671	0	Inf	2.56e-15	5.66e-13
c160379_g1	1992.11	792.126	1.3305	2.73e-15	6.02e-13
c166605_g3	2539.18	1066.34	1.2517	2.8e-15	6.17e-13
c105571_g1	4607.98	1329.45	1.7933	2.88e-15	6.33e-13
c158541_g1	351.811	86.0548	2.0315	2.99e-15	6.56e-13
c170718_g6	452.652	128.519	1.8164	3.01e-15	6.6e-13
c172708_g1	2608.35	1074.91	1.2789	3.08e-15	6.75e-13
c173752_g1	1975.24	802.314	1.2998	3.19e-15	6.97e-13
c165130_g1	270.015	56.1472	2.2658	3.2e-15	7e-13
c198696_g1	128.984	12.0057	3.4254	3.42e-15	7.46e-13
c153315_g2	823.666	281.818	1.5473	3.49e-15	7.6e-13
c160565_g1	548.617	170.899	1.6827	3.71e-15	8.05e-13
c174480_g2	515.14	161.982	1.6691	3.87e-15	8.37e-13
c151700_g1	137.251	14.1655	3.2764	3.91e-15	8.45e-13
c159884_g1	670.726	223.715	1.5841	3.98e-15	8.56e-13
c164220_g3	426.667	119.715	1.8335	4.4e-15	9.45e-13
c168400_g2	325.878	77.7948	2.0666	4.48e-15	9.61e-13
c169257_g1	57.7001	0	Inf	4.6e-15	9.85e-13
c76011_g1	66.1748	0.810831	6.3507	4.75e-15	1.02e-12
c57037_g1	344.883	51.4823	2.744	4.83e-15	1.03e-12
c163824_g9	57.4945	0	Inf	5.64e-15	1.2e-12
c158196_g1	939.743	340.694	1.4638	6.04e-15	1.28e-12
c141142_g1	139.194	15.1662	3.1982	6.37e-15	1.34e-12
c151564_g1	96.1401	5.61733	4.0972	7.58e-15	1.59e-12
c159102_g1	105.148	7.28619	3.8511	8.21e-15	1.73e-12
c155824_g1	499.036	152.959	1.706	8.41e-15	1.77e-12
c160016_g1	730.753	251.607	1.5382	8.69e-15	1.82e-12
c166801_g1	117.745	9.82945	3.5824	8.91e-15	1.86e-12
c156863_g1	225.314	42.808	2.396	8.97e-15	1.87e-12
c159103_g1	1243.06	486.406	1.3537	1.1e-14	2.29e-12
c107064_g2	944.09	340.259	1.4723	1.14e-14	2.36e-12
c165889_g1	711.222	64.8147	3.4559	1.23e-14	2.54e-12
c167645_g1	191.594	31.9091	2.586	1.35e-14	2.78e-12
c145725_g1	1715.56	714.249	1.2642	1.45e-14	2.98e-12
c147877_g2	1342.16	505.148	1.4098	1.48e-14	3.03e-12
c172086_g3	727.178	115.62	2.6529	1.57e-14	3.21e-12
c173338_g2	2737.69	1190.3	1.2016	1.62e-14	3.29e-12
c113992_g1	1041.33	398.694	1.3851	1.72e-14	3.51e-12
c171233_g1	1295.23	518.666	1.3203	1.73e-14	3.52e-12
c152293_g1	2639.22	908.155	1.5391	1.77e-14	3.59e-12
c169004_g1	78.2928	0	Inf	1.84e-14	3.72e-12
c166172_g1	1097.59	257.996	2.0889	1.85e-14	3.74e-12
c154457_g1	2711.79	1183.27	1.1965	2.07e-14	4.16e-12
c160516_g1	14945.8	6487.87	1.2039	2.09e-14	4.2e-12
c160204_g2	69.6426	1.49961	5.5373	2.36e-14	4.74e-12
c146942_g2	1392.82	555.52	1.3261	2.47e-14	4.95e-12
c165719_g1	870.058	314.852	1.4664	2.84e-14	5.65e-12
c158029_g1	551.703	175.799	1.65	2.89e-14	5.75e-12
c169630_g1	15553.6	6088.56	1.3531	2.89e-14	5.75e-12
c149906_g2	890.721	324.529	1.4566	2.94e-14	5.84e-12
c171213_g3	664.958	150.37	2.1447	3.08e-14	6.11e-12
c42199_g1	1279.6	525.464	1.284	3.5e-14	6.92e-12
c167848_g1	4099.59	88.5505	5.5328	3.56e-14	7.02e-12
c161523_g1	1739.57	719.192	1.2743	3.94e-14	7.74e-12
c169178_g1	993.222	377.7	1.3949	3.96e-14	7.77e-12
c161639_g1	178.108	28.7566	2.6308	3.99e-14	7.81e-12
c155086_g1	286.829	67.199	2.0937	4.06e-14	7.94e-12
c164922_g1	8531.11	3942.47	1.1136	4.61e-14	8.98e-12
c143152_g1	1726.46	725.221	1.2513	5.67e-14	1.1e-11
c154451_g2	1647.91	685.233	1.266	5.73e-14	1.11e-11
c164144_g4	213.419	5.9699	5.1598	6.11e-14	1.18e-11
c170504_g1	1955.03	819.919	1.2536	6.16e-14	1.19e-11
c170431_g2	61.181	0.700934	6.4477	6.9e-14	1.33e-11
c174956_g2	952.597	358.458	1.4101	6.92e-14	1.33e-11
c167633_g1	163.355	24.5767	2.7326	7.45e-14	1.42e-11
c145547_g1	1801.03	753.124	1.2579	7.66e-14	1.46e-11
c155351_g2	149.764	20.5601	2.8648	7.94e-14	1.52e-11
c164375_g8	177.087	29.1442	2.6032	8e-14	1.52e-11
c159022_g1	834.962	310.966	1.425	8.18e-14	1.56e-11
c174049_g2	506.075	159.15	1.669	8.67e-14	1.65e-11
c167953_g1	76.8225	2.69384	4.8338	9.52e-14	1.8e-11
c170227_g2	82.5818	3.95498	4.3841	9.82e-14	1.85e-11
c174903_g1	3639.26	1011.36	1.8473	1.01e-13	1.9e-11
c164111_g1	582.083	195.818	1.5717	1.02e-13	1.92e-11
c161687_g1	12243.5	5719.57	1.098	1.03e-13	1.94e-11
c206597_g1	61.1269	0	Inf	1.17e-13	2.18e-11
c165440_g1	227.591	49.1974	2.2098	1.28e-13	2.39e-11
c132559_g1	1905.35	819.815	1.2167	1.34e-13	2.49e-11
c170283_g1	525.953	172.212	1.6107	1.39e-13	2.59e-11
c174830_g1	87.8252	4.82517	4.186	1.39e-13	2.59e-11
c145522_g1	2095.95	889.807	1.236	1.43e-13	2.65e-11
c43658_g2	393.647	111.23	1.8234	1.5e-13	2.77e-11
c133326_g1	13130.6	6210.51	1.0801	1.54e-13	2.83e-11
c161371_g1	181.52	31.0758	2.5463	1.54e-13	2.83e-11
c167034_g1	566.096	17.2752	5.0343	1.61e-13	2.96e-11
c166770_g6	1321.77	199.888	2.7252	1.67e-13	3.06e-11
c142093_g1	126.49	14.6116	3.1138	1.72e-13	3.14e-11
c159851_g1	1051.16	415.734	1.3383	1.89e-13	3.45e-11
c170283_g2	127.919	15.0657	3.0859	1.96e-13	3.57e-11
c156775_g1	4231.33	1939.07	1.1257	1.97e-13	3.59e-11
c122873_g1	1968.86	839.512	1.2297	2.04e-13	3.71e-11
c163619_g1	11362.1	5446.9	1.0607	2.13e-13	3.86e-11
c151335_g1	2504.06	868.615	1.5275	2.24e-13	4.06e-11
c164749_g1	66.248	1.3205	5.6487	2.31e-13	4.18e-11
c169469_g1	1588.7	401.76	1.9834	2.33e-13	4.2e-11
c173397_g1	186.961	33.881	2.4642	2.35e-13	4.23e-11
c172310_g3	50.7186	0	Inf	2.4e-13	4.32e-11
c170847_g1	93.2637	5.85666	3.9932	2.67e-13	4.79e-11
c141259_g1	1151.59	467.332	1.3011	2.71e-13	4.86e-11
c165204_g2	522.836	172.615	1.5988	2.94e-13	5.26e-11
c118460_g1	892.053	270.207	1.7231	3.03e-13	5.4e-11
c147804_g2	2058.46	885.668	1.2167	3.11e-13	5.55e-11
c42827_g1	2888.71	1307.22	1.1439	3.23e-13	5.75e-11
c174817_g1	73.9145	2.75089	4.7479	3.23e-13	5.75e-11
c153848_g1	1977.35	726.119	1.4453	3.51e-13	6.23e-11
c164571_g2	2832.25	733.173	1.9497	3.61e-13	6.4e-11
c166498_g1	138.664	18.4347	2.9111	3.72e-13	6.6e-11
c167960_g8	61.0825	1.17556	5.6993	3.76e-13	6.66e-11
c157295_g1	1801.23	772.445	1.2215	4.02e-13	7.08e-11
c151584_g1	819.355	279.119	1.5536	4.42e-13	7.77e-11
c169688_g1	247.849	53.6175	2.2087	5.04e-13	8.85e-11
c169791_g1	13278.8	4602.88	1.5285	5.2e-13	9.11e-11
c172839_g6	829.715	324.461	1.3546	5.32e-13	9.29e-11
c147201_g1	633.05	226.222	1.4846	5.67e-13	9.88e-11
c174943_g1	23819.3	10953.8	1.1207	5.69e-13	9.9e-11
c165083_g1	291.006	32.2892	3.1719	5.84e-13	1.01e-10
c174590_g2	230.105	50.0089	2.202	5.84e-13	1.01e-10
c198362_g1	107.954	0	Inf	5.95e-13	1.03e-10
c158490_g1	1352.84	574.05	1.2367	6.06e-13	1.05e-10
c169848_g1	161.617	1.38971	6.8616	6.07e-13	1.05e-10
c161162_g1	1496.92	623.953	1.2625	6.08e-13	1.05e-10
c171134_g1	918.351	361.789	1.3439	6.28e-13	1.08e-10
c170819_g2	2537.19	1127.58	1.17	6.89e-13	1.19e-10
c162125_g1	639.702	202.454	1.6598	8.18e-13	1.41e-10
c165368_g1	10233.5	4141.67	1.305	8.25e-13	1.41e-10
c174737_g1	175.763	11.8444	3.8914	8.25e-13	1.41e-10
c163799_g1	263.354	62.9305	2.0652	8.92e-13	1.53e-10
c166813_g2	92.7447	7.59156	3.6108	8.96e-13	1.53e-10
c171956_g2	757.697	293.664	1.3675	9.09e-13	1.55e-10
c159176_g1	316.364	88.864	1.8319	9.54e-13	1.62e-10
c161647_g2	5137.37	2214.06	1.2143	9.81e-13	1.67e-10
c170938_g1	3769.26	1758	1.1003	1e-12	1.7e-10
c149449_g1	97.5075	7.62326	3.677	1.03e-12	1.74e-10
c167119_g2	81.4271	4.41975	4.2035	1.05e-12	1.77e-10
c164624_g2	359.03	100.864	1.8317	1.06e-12	1.78e-10
c167739_g1	3470.13	1594.55	1.1218	1.13e-12	1.9e-10
c163059_g4	115.225	13.2748	3.1177	1.19e-12	1.99e-10
c211417_g1	845.965	345.684	1.2911	1.24e-12	2.07e-10
c167171_g1	1036.53	430.934	1.2662	1.26e-12	2.1e-10
c173303_g1	1004.72	415.593	1.2736	1.29e-12	2.15e-10
c167009_g1	469.819	159.054	1.5626	1.3e-12	2.17e-10
c173281_g1	268.606	49.4658	2.441	1.36e-12	2.26e-10
c147265_g1	621.973	229.704	1.4371	1.38e-12	2.29e-10
c119850_g1	72.7564	2.87946	4.6592	1.42e-12	2.35e-10
c162800_g1	600.56	150.01	2.0013	1.45e-12	2.41e-10
c169915_g1	249.909	61.6131	2.0201	1.62e-12	2.67e-10
c172284_g2	928.378	152.152	2.6092	1.62e-12	2.67e-10
c147247_g1	529.298	184.293	1.5221	1.68e-12	2.77e-10
c161481_g2	998.169	345.187	1.5319	1.72e-12	2.83e-10
c158315_g1	161.698	28.3025	2.5143	1.8e-12	2.95e-10
c174228_g2	136.947	5.40969	4.6619	1.9e-12	3.11e-10
c170171_g1	248.628	46.5738	2.4164	1.92e-12	3.14e-10
c146908_g1	717.604	276.133	1.3778	1.96e-12	3.2e-10
c170984_g1	169.129	28.2397	2.5823	2e-12	3.25e-10
c106149_g1	3224.71	1495.14	1.1089	2.08e-12	3.38e-10
c173447_g1	1989.84	543.504	1.8723	2.18e-12	3.54e-10
c173527_g1	376.706	14.1361	4.736	2.29e-12	3.72e-10
c173165_g1	2051.38	927.252	1.1456	2.4e-12	3.88e-10
c97219_g1	57.1511	1.21625	5.5543	2.44e-12	3.94e-10
c169256_g3	169.104	29.5635	2.516	2.45e-12	3.95e-10
c168788_g1	1296.6	285.301	2.1842	2.56e-12	4.12e-10
c160188_g2	408.495	106.988	1.9329	2.65e-12	4.26e-10
c158862_g1	758.256	299.984	1.3378	2.84e-12	4.55e-10
c164375_g2	238.861	47.3725	2.334	2.85e-12	4.56e-10
c166551_g1	3646.76	1729.56	1.0762	2.94e-12	4.7e-10
c161834_g1	332.439	95.8535	1.7942	3.17e-12	5.05e-10
c154331_g1	50.411	0.36473	7.1108	3.27e-12	5.19e-10
c171965_g1	586.66	214.34	1.4526	3.43e-12	5.43e-10
c173834_g1	693.346	262.077	1.4036	3.45e-12	5.47e-10
c169830_g1	3881.77	1843.57	1.0742	3.47e-12	5.48e-10
c158902_g1	387.266	122.23	1.6637	3.73e-12	5.89e-10
c158963_g1	213.42	49.0449	2.1215	3.78e-12	5.95e-10
c224168_g1	2693.76	1237.78	1.1219	3.78e-12	5.95e-10
c158640_g1	3532.26	926.579	1.9306	4.14e-12	6.49e-10
c155596_g2	2636.75	1229.94	1.1002	4.16e-12	6.52e-10
c102477_g1	314.181	89.328	1.8144	4.47e-12	7e-10
c174914_g1	210.634	14.6766	3.8431	4.87e-12	7.6e-10
c164913_g1	3964.74	1909.4	1.0541	4.91e-12	7.66e-10
c174710_g10	141.176	18.9752	2.8953	5.02e-12	7.81e-10
c164995_g2	767.745	226.919	1.7585	5.28e-12	8.21e-10
c165869_g2	63.2877	2.2127	4.838	5.73e-12	8.86e-10
c156865_g1	102.346	9.81395	3.3825	5.85e-12	9.02e-10
c168752_g2	60.8881	1.61602	5.2356	6e-12	9.26e-10
c162048_g1	95.05	9.37032	3.3425	6.13e-12	9.44e-10
c167719_g1	615.943	225.778	1.4479	6.37e-12	9.8e-10
c106610_g1	971.741	409.327	1.2473	6.65e-12	1.02e-09
c156898_g1	1161.6	506.344	1.1979	7.12e-12	1.09e-09
c165319_g1	44.5113	0	Inf	7.15e-12	1.09e-09
c162860_g1	386.309	124.539	1.6332	7.41e-12	1.13e-09
c136036_g1	1019.41	425.82	1.2594	7.97e-12	1.22e-09
c168851_g2	94.2854	8.83299	3.4161	8.16e-12	1.24e-09
c165869_g1	55.0371	1.21625	5.4999	8.21e-12	1.25e-09
c106563_g1	7118.25	3503.09	1.0229	8.65e-12	1.31e-09
c164392_g2	634.861	240.386	1.4011	8.88e-12	1.34e-09
c124506_g1	138.61	22.5702	2.6185	8.99e-12	1.36e-09
c86462_g1	368.636	120.306	1.6155	9.08e-12	1.37e-09
c164095_g1	996.434	433.177	1.2018	9.13e-12	1.38e-09
c152290_g1	4491.26	2206.89	1.0251	9.33e-12	1.4e-09
c166406_g1	824.172	329.934	1.3208	9.5e-12	1.42e-09
c171537_g1	175.048	31.3911	2.4793	1.05e-11	1.57e-09
c95366_g1	5813.13	2847.37	1.0297	1.05e-11	1.57e-09
c160624_g2	67.842	3.27836	4.3711	1.09e-11	1.63e-09
c157857_g1	335.498	46.8441	2.8404	1.15e-11	1.71e-09
c157627_g1	595.739	214.226	1.4755	1.17e-11	1.73e-09
c172938_g11	43.7524	0	Inf	1.22e-11	1.8e-09
c154594_g1	598.755	229.919	1.3808	1.22e-11	1.8e-09
c169633_g2	312.514	95.9838	1.7031	1.24e-11	1.83e-09
c162424_g1	3716.24	1819.16	1.0306	1.27e-11	1.86e-09
c166143_g1	2950.73	1413.29	1.062	1.33e-11	1.95e-09
c172844_g1	570.896	216.327	1.4	1.34e-11	1.96e-09
c151470_g3	445.658	116.246	1.9388	1.34e-11	1.97e-09
c172411_g2	582.382	131.729	2.1444	1.37e-11	2.01e-09
c174295_g1	269.682	73.4573	1.8763	1.43e-11	2.1e-09
c171274_g1	202.058	45.3643	2.1551	1.45e-11	2.12e-09
c158686_g1	1380.33	623.956	1.1455	1.51e-11	2.2e-09
c170429_g1	237.877	59.0326	2.0106	1.54e-11	2.23e-09
c165165_g2	693.099	264.862	1.3878	1.6e-11	2.32e-09
c169298_g2	673.637	260.953	1.3682	1.62e-11	2.35e-09
c164684_g1	2627.47	1253.57	1.0676	1.62e-11	2.35e-09
c143231_g1	662.972	265.671	1.3193	1.65e-11	2.39e-09
c70789_g1	144.642	25.5938	2.4986	1.66e-11	2.39e-09
c165594_g1	553.178	203.119	1.4454	1.67e-11	2.41e-09
c156770_g1	258.237	31.3227	3.0434	1.68e-11	2.43e-09
c106363_g1	160.762	25.1013	2.6791	1.82e-11	2.61e-09
c172017_g1	58.4053	1.80728	5.0142	1.89e-11	2.71e-09
c171540_g8	70.6941	3.89793	4.1808	1.89e-11	2.72e-09
c166119_g5	42.9402	0	Inf	1.97e-11	2.82e-09
c143154_g1	393.997	133.087	1.5658	2.02e-11	2.89e-09
c173145_g3	130.297	19.5069	2.7398	2.05e-11	2.93e-09
c164764_g1	260.394	53	2.2966	2.06e-11	2.94e-09
c170704_g1	966.336	412.984	1.2264	2.13e-11	3.05e-09
c160813_g1	196.723	46.0761	2.0941	2.22e-11	3.16e-09
c79180_g1	190.99	41.4551	2.2039	2.63e-11	3.73e-09
c114328_g1	1377.96	633.44	1.1213	2.74e-11	3.87e-09
c146316_g1	900.078	384.445	1.2273	2.79e-11	3.94e-09
c165204_g1	743.538	303.269	1.2938	2.79e-11	3.94e-09
c160485_g1	42.2331	0	Inf	2.88e-11	4.05e-09
c171756_g3	52.3452	1.13488	5.5275	2.94e-11	4.13e-09
c104897_g1	773.468	315.792	1.2924	3.02e-11	4.23e-09
c169160_g3	196.354	1.98639	6.6272	3.05e-11	4.27e-09
c76349_g1	3130.81	1540.96	1.0227	3.14e-11	4.38e-09
c131596_g1	286.54	82.495	1.7964	3.27e-11	4.56e-09
c167925_g2	542.873	209.567	1.3732	3.28e-11	4.57e-09
c166739_g1	104.547	11.9088	3.1341	3.38e-11	4.69e-09
c173470_g3	731.572	296.186	1.3045	3.51e-11	4.86e-09
c116327_g1	1345.84	612.106	1.1367	3.53e-11	4.89e-09
c199850_g1	54.4416	1.54029	5.1434	3.71e-11	5.12e-09
c172179_g1	3472.09	1701.46	1.029	3.72e-11	5.14e-09
c174845_g1	609.933	239.035	1.3514	3.77e-11	5.2e-09
c87233_g1	571.433	104.621	2.4494	3.86e-11	5.32e-09
c104551_g1	2531.9	1222.59	1.0503	4.04e-11	5.55e-09
c165868_g1	67.1468	3.60241	4.2203	4.1e-11	5.62e-09
c145691_g1	66.9778	4.01347	4.0608	4.13e-11	5.66e-09
c174097_g3	90.4648	6.99805	3.6923	4.3e-11	5.88e-09
c169506_g10	291.672	85.2033	1.7754	4.3e-11	5.88e-09
c130723_g1	104.615	13.0306	3.0051	4.41e-11	6.03e-09
c105074_g2	1684.04	793.172	1.0862	4.53e-11	6.17e-09
c82450_g1	278.75	82.3479	1.7592	4.53e-11	6.17e-09
c148972_g1	348.483	112.191	1.6351	4.64e-11	6.31e-09
c157830_g1	4068.66	1528.16	1.4128	4.77e-11	6.47e-09
c163609_g2	915.805	400.079	1.1948	4.91e-11	6.67e-09
c163696_g2	265.599	78.1616	1.7647	5.21e-11	7.06e-09
c170355_g1	1798.71	856.028	1.0712	5.41e-11	7.33e-09
c173894_g1	53.1179	0	Inf	5.58e-11	7.54e-09
c48898_g1	313.41	91.6777	1.7734	5.67e-11	7.64e-09
c164361_g1	80.8568	7.00704	3.5285	5.67e-11	7.65e-09
c162891_g1	260.658	73.0911	1.8344	6.19e-11	8.33e-09
c133516_g1	232.798	67.2957	1.7905	6.21e-11	8.35e-09
c170148_g2	87.8124	8.21199	3.4186	6.22e-11	8.35e-09
c165510_g1	267.697	81.5079	1.7156	6.53e-11	8.76e-09
c174347_g1	1763.66	853.813	1.0466	6.54e-11	8.76e-09
c161568_g3	2395.62	1155.08	1.0524	6.59e-11	8.82e-09
c166809_g1	91.1275	9.16355	3.3139	6.6e-11	8.82e-09
c167137_g1	186.719	29.7002	2.6523	6.66e-11	8.89e-09
c170886_g3	4153.59	2093.21	0.98865	6.67e-11	8.89e-09
c166078_g1	60.3472	2.24774	4.7467	6.95e-11	9.25e-09
c159288_g1	16189.9	8414.35	0.94417	7.02e-11	9.33e-09
c165059_g1	593.369	234.578	1.3389	7.18e-11	9.53e-09
c167245_g1	590.998	195.127	1.5987	7.28e-11	9.66e-09
c163397_g1	3093.39	1529.62	1.016	7.56e-11	1e-08
c167640_g1	942.817	410	1.2014	7.57e-11	1e-08
c168241_g1	1096.68	55.4152	4.3067	7.9e-11	1.04e-08
c164361_g2	176.863	39.9308	2.1471	8.31e-11	1.1e-08
c154095_g1	692.271	285.958	1.2755	8.42e-11	1.11e-08
c159568_g1	2370.52	967.372	1.2931	8.42e-11	1.11e-08
c158957_g1	181.074	39.4322	2.1991	8.85e-11	1.16e-08
c169244_g4	106.874	14.5873	2.8731	8.92e-11	1.17e-08
c171204_g1	2722.26	924.357	1.5583	9.78e-11	1.28e-08
c170183_g1	114.957	18.7584	2.6155	1.01e-10	1.31e-08
c162333_g2	1387.06	644.559	1.1056	1.01e-10	1.32e-08
c174262_g1	585.669	172.083	1.767	1.02e-10	1.33e-08
c170886_g4	294.576	90.9737	1.6951	1.02e-10	1.33e-08
c132704_g1	2490.77	1203.88	1.0489	1.04e-10	1.35e-08
c163424_g1	697.315	294.907	1.2416	1.05e-10	1.36e-08
c1356_g1	215.631	57.3967	1.9095	1.08e-10	1.39e-08
c165654_g1	1720.88	587.403	1.5507	1.1e-10	1.42e-08
c163273_g2	1634.93	770.604	1.0852	1.12e-10	1.44e-08
c156743_g1	1318	396.744	1.7321	1.13e-10	1.46e-08
c161282_g1	69.7557	5.10766	3.7716	1.15e-10	1.48e-08
c115398_g1	9222.47	4693.76	0.97441	1.17e-10	1.5e-08
c156255_g1	991.26	445.012	1.1554	1.27e-10	1.63e-08
c166617_g9	98.0249	8.6937	3.4951	1.3e-10	1.66e-08
c134306_g1	540.166	209.716	1.365	1.32e-10	1.69e-08
c169884_g4	1619.33	773.235	1.0664	1.37e-10	1.74e-08
c148009_g1	102.643	14.6636	2.8073	1.43e-10	1.82e-08
c164834_g1	1792.11	859.533	1.06	1.52e-10	1.93e-08
c172645_g1	249.885	37.1551	2.7496	1.52e-10	1.94e-08
c155555_g1	372.076	109.671	1.7624	1.54e-10	1.96e-08
c169064_g1	962.677	146.167	2.7194	1.57e-10	2e-08
c165841_g2	1123.48	517.329	1.1188	1.68e-10	2.13e-08
c159998_g1	453.509	168.619	1.4274	1.79e-10	2.25e-08
c162521_g1	365.911	127.842	1.5171	1.86e-10	2.34e-08
c165512_g11	42.8102	0.405415	6.7224	1.89e-10	2.37e-08
c174317_g1	106.606	6.47536	4.0412	1.91e-10	2.4e-08
c160127_g1	318.095	104.763	1.6023	1.94e-10	2.44e-08
c170382_g1	42.6736	0.405415	6.7178	1.97e-10	2.48e-08
c162611_g2	634.045	262.772	1.2708	1.98e-10	2.48e-08
c162887_g1	8906.8	4656.01	0.93581	2.03e-10	2.54e-08
c157723_g1	1800.11	872.978	1.0441	2.03e-10	2.54e-08
c172800_g1	65.4735	3.59676	4.1861	2.05e-10	2.57e-08
c173699_g2	1089.41	401.895	1.4387	2.09e-10	2.6e-08
c106804_g1	273.297	62.4917	2.1287	2.16e-10	2.68e-08
c172730_g1	51.1459	1.62166	4.9791	2.16e-10	2.68e-08
c164312_g1	166.477	24.2401	2.7799	2.24e-10	2.79e-08
c157733_g2	260.703	75.8672	1.7809	2.33e-10	2.89e-08
c174785_g2	5508.53	2859.19	0.94606	2.42e-10	3e-08
c174447_g2	49.9349	0	Inf	2.48e-10	3.08e-08
c170099_g1	91.6093	7.47746	3.6149	2.53e-10	3.13e-08
c169850_g2	59.0267	0	Inf	2.53e-10	3.13e-08
c163417_g1	946.937	283.648	1.7392	2.55e-10	3.15e-08
c164624_g1	70.9078	5.38537	3.7188	2.64e-10	3.25e-08
c165841_g1	387.642	138.777	1.482	2.73e-10	3.36e-08
c174608_g1	3800.73	1954.89	0.95919	3.02e-10	3.7e-08
c169897_g3	50.648	0.591038	6.4211	3.09e-10	3.78e-08
c113472_g1	187.655	26.0481	2.8488	3.1e-10	3.79e-08
c160507_g1	2751.69	1277.51	1.107	3.13e-10	3.82e-08
c133934_g1	65.6599	4.49882	3.8674	3.13e-10	3.82e-08
c172034_g1	64.1698	2.50822	4.6772	3.16e-10	3.86e-08
c165605_g1	1686.84	820.372	1.04	3.28e-10	3.98e-08
c159277_g2	2430.35	887.213	1.4538	3.68e-10	4.45e-08
c159815_g2	594.536	250.041	1.2496	3.69e-10	4.46e-08
c141817_g1	52.2574	1.72591	4.9202	3.77e-10	4.54e-08
c167194_g1	634.331	253.639	1.3225	3.79e-10	4.57e-08
c169387_g1	3206.99	1635.71	0.9713	3.9e-10	4.69e-08
c152017_g1	1367.17	651.685	1.0689	3.93e-10	4.72e-08
c176372_g1	223.998	62.1423	1.8498	3.96e-10	4.75e-08
c146647_g1	262.972	81.7892	1.6849	4.11e-10	4.91e-08
c174159_g4	81.5002	7.3221	3.4765	4.11e-10	4.91e-08
c173643_g3	675.357	241.232	1.4852	4.17e-10	4.98e-08
c159312_g1	990.491	449.715	1.1391	4.21e-10	5.01e-08
c169202_g6	232.445	66.4513	1.8065	4.21e-10	5.01e-08
c174808_g1	313.731	87.2465	1.8464	4.3e-10	5.12e-08
c162547_g1	1776.64	875.217	1.0214	4.42e-10	5.25e-08
c145628_g1	2457.18	1131.36	1.1189	4.43e-10	5.26e-08
c159417_g2	415.286	156.131	1.4113	4.73e-10	5.61e-08
c164088_g1	849.103	384.248	1.1439	4.87e-10	5.75e-08
c170950_g1	684.053	299.756	1.1903	4.96e-10	5.85e-08
c169915_g2	128.581	23.5269	2.4503	5.17e-10	6.09e-08
c114337_g1	1282.29	611.086	1.0693	5.23e-10	6.15e-08
c163277_g1	224.989	64.1035	1.8114	5.25e-10	6.18e-08
c165300_g1	50.9576	0	Inf	5.29e-10	6.22e-08
c162169_g1	178.931	7.56303	4.5643	5.38e-10	6.32e-08
c147468_g1	286.862	90.1823	1.6694	5.42e-10	6.37e-08
c165964_g6	44.0002	0.72946	5.9145	5.89e-10	6.9e-08
c173538_g2	2030.61	260.865	2.9605	6.01e-10	7.02e-08
c137153_g1	215.587	60.2691	1.8388	6.42e-10	7.49e-08
c173465_g1	88.733	10.8194	3.0359	6.44e-10	7.51e-08
c172115_g1	495.587	195.237	1.3439	6.46e-10	7.52e-08
c151470_g2	566.382	235.008	1.2691	6.65e-10	7.71e-08
c168397_g2	8771.68	4621.18	0.92459	7.01e-10	8.13e-08
c162660_g1	36.4081	0	Inf	7.34e-10	8.5e-08
c140803_g1	124.952	21.8261	2.5172	7.57e-10	8.75e-08
c159334_g1	69.8799	5.4611	3.6776	7.97e-10	9.18e-08
c167564_g1	430.971	123.301	1.8054	7.96e-10	9.18e-08
c159095_g4	36.3054	0	Inf	8.15e-10	9.36e-08
c171917_g1	91.0749	9.06351	3.3289	8.29e-10	9.52e-08
c168868_g1	728.163	281.352	1.3719	8.44e-10	9.68e-08
c169345_g1	15418.6	8302.24	0.8931	8.64e-10	9.9e-08
c172970_g2	54.9965	2.17853	4.6579	8.7e-10	9.96e-08
c101065_g1	154.565	34.4425	2.1659	8.71e-10	9.97e-08
c168180_g1	2893.01	1502.27	0.94542	8.85e-10	1.01e-07
c167429_g1	36.2069	0	Inf	9.03e-10	1.03e-07
c113718_g1	790.628	215.416	1.8759	9.06e-10	1.03e-07
c161177_g2	427.171	162.908	1.3908	9.18e-10	1.05e-07
c165960_g1	903.047	412.278	1.1312	9.34e-10	1.06e-07
c132975_g1	52.2466	2.17201	4.5882	1.01e-09	1.15e-07
c168397_g1	2141.58	1074.61	0.99487	1.02e-09	1.15e-07
c166370_g1	91.1157	11.2135	3.0225	1.03e-09	1.16e-07
c169337_g4	674.615	293.661	1.1999	1.04e-09	1.17e-07
c141062_g1	1792.34	471.025	1.928	1.05e-09	1.19e-07
c155274_g1	42.6223	0.810831	5.7161	1.07e-09	1.21e-07
c168001_g1	459.452	115.574	1.9911	1.07e-09	1.21e-07
c162058_g1	182.083	43.5432	2.0641	1.08e-09	1.22e-07
c145296_g1	755.448	332.888	1.1823	1.09e-09	1.23e-07
c170872_g2	687.312	307.968	1.1582	1.1e-09	1.24e-07
c164809_g1	53.9411	2.79722	4.2693	1.1e-09	1.24e-07
c173624_g2	135.723	26.193	2.3734	1.14e-09	1.28e-07
c164862_g1	2382.82	1214.08	0.9728	1.23e-09	1.37e-07
c170642_g1	2611.92	1356.72	0.94498	1.24e-09	1.38e-07
c151232_g2	62.8944	3.72533	4.0775	1.27e-09	1.41e-07
c116922_g1	1290.62	608.845	1.0839	1.28e-09	1.43e-07
c117443_g1	4923.57	2604.31	0.9188	1.37e-09	1.52e-07
c141977_g1	232.208	20.9452	3.4707	1.4e-09	1.56e-07
c172428_g2	248.426	76.6856	1.6958	1.43e-09	1.58e-07
c167925_g3	2779.51	1447.2	0.94156	1.43e-09	1.59e-07
c162387_g1	458.032	179.126	1.3545	1.48e-09	1.64e-07
c165298_g1	1441.1	714.899	1.0114	1.49e-09	1.65e-07
c174438_g1	237.856	57.638	2.045	1.5e-09	1.65e-07
c162615_g1	927.77	431.545	1.1043	1.5e-09	1.65e-07
c140057_g1	7346.56	3577.09	1.0383	1.57e-09	1.73e-07
c113806_g1	8063.45	2963.72	1.444	1.62e-09	1.78e-07
c169693_g1	582.014	246.172	1.2414	1.66e-09	1.82e-07
c172592_g1	171.583	29.6278	2.5339	1.68e-09	1.84e-07
c158568_g1	598.746	202.24	1.5659	1.73e-09	1.9e-07
c173358_g1	2451.63	1277.81	0.94007	1.75e-09	1.92e-07
c172927_g1	2228.87	1151.16	0.95322	1.93e-09	2.1e-07
c167791_g1	483.602	50.2139	3.2677	2.01e-09	2.17e-07
c173660_g2	53.0004	2.64664	4.3238	2.01e-09	2.17e-07
c105333_g1	3161.89	1607.26	0.97618	2.01e-09	2.18e-07
c166876_g3	2245.48	191.004	3.5553	2.02e-09	2.19e-07
c159199_g1	115.541	21.4068	2.4323	2.03e-09	2.19e-07
c168297_g3	35.3186	0	Inf	2.04e-09	2.21e-07
c155963_g5	184.974	7.82104	4.5638	2.07e-09	2.23e-07
c159994_g1	1452.08	721.85	1.0083	2.07e-09	2.23e-07
c171828_g1	3028.87	1574.7	0.94371	2.26e-09	2.43e-07
c146802_g3	535.833	220.259	1.2826	2.28e-09	2.44e-07
c165650_g2	280.142	95.9931	1.5452	2.28e-09	2.44e-07
c224131_g1	339.74	118.848	1.5153	2.31e-09	2.47e-07
c170545_g1	2052.17	1052.11	0.96387	2.34e-09	2.5e-07
c167019_g1	3602.94	1923.39	0.90553	2.37e-09	2.54e-07
c172256_g4	81.5706	8.75249	3.2203	2.41e-09	2.57e-07
c158705_g1	1259.73	433.511	1.539	2.41e-09	2.57e-07
c160360_g1	199.893	56.2057	1.8304	2.41e-09	2.57e-07
c169582_g3	179.094	46.7175	1.9387	2.5e-09	2.66e-07
c154443_g1	4643.93	2460.54	0.91637	2.57e-09	2.73e-07
c174637_g4	64.001	4.91075	3.7041	2.66e-09	2.82e-07
c82748_g2	677.513	165.535	2.0331	2.72e-09	2.88e-07
c167090_g1	633.612	277.091	1.1932	2.76e-09	2.92e-07
c168365_g4	222.898	23.5408	3.2432	2.78e-09	2.94e-07
c170120_g4	545.627	233.857	1.2223	2.8e-09	2.96e-07
c167778_g1	1348.49	665.392	1.0191	2.93e-09	3.09e-07
c163233_g1	196.834	57.0096	1.7877	2.96e-09	3.12e-07
c162612_g2	501.927	209.573	1.26	3.04e-09	3.2e-07
c170837_g4	53.4372	2.84863	4.2295	3.12e-09	3.28e-07
c158906_g3	263.893	86.7849	1.6044	3.16e-09	3.31e-07
c141657_g1	49.8171	2.1028	4.5663	3.23e-09	3.39e-07
c147549_g1	93.2382	14.2811	2.7068	3.4e-09	3.55e-07
c76703_g1	145.8	33.8259	2.1078	3.45e-09	3.61e-07
c137525_g1	229.886	72.266	1.6695	3.51e-09	3.66e-07
c168500_g1	593.877	254.602	1.2219	3.67e-09	3.82e-07
c159450_g2	58.3575	4.18693	3.801	3.74e-09	3.89e-07
c168360_g1	892.954	422.764	1.0787	3.79e-09	3.93e-07
c156756_g1	572.142	137.975	2.052	3.83e-09	3.98e-07
c141054_g1	779.721	313.19	1.3159	3.99e-09	4.13e-07
c168424_g2	1083.17	515.322	1.0717	3.99e-09	4.13e-07
c161481_g1	632.909	283.311	1.1596	4.01e-09	4.15e-07
c166433_g1	3613.23	1925.92	0.90775	4.06e-09	4.19e-07
c165538_g1	11046.6	3711.3	1.5736	4.06e-09	4.19e-07
c162969_g1	1146.32	557.238	1.0406	4.42e-09	4.55e-07
c173265_g2	108.051	14.7987	2.8682	4.43e-09	4.56e-07
c149425_g1	566.591	245.501	1.2066	4.5e-09	4.62e-07
c165294_g1	475.167	196.959	1.2705	4.62e-09	4.75e-07
c241013_g1	63.5441	5.86144	3.4384	4.65e-09	4.77e-07
c173402_g2	42.6432	1.10635	5.2684	4.86e-09	4.98e-07
c138933_g1	1093.31	531.658	1.0401	4.89e-09	5e-07
c172089_g1	53.5473	0.295519	7.5014	4.89e-09	5e-07
c160330_g1	175.574	43.33	2.0186	5.09e-09	5.18e-07
c98591_g1	7339.97	3949.37	0.89415	5.1e-09	5.19e-07
c134174_g1	5765.86	3125.29	0.88355	5.23e-09	5.32e-07
c132627_g1	3291.68	1753.2	0.90883	5.27e-09	5.36e-07
c1661_g1	484.077	44.1172	3.4558	5.32e-09	5.41e-07
c141095_g1	44.3361	1.62166	4.7729	5.42e-09	5.5e-07
c42639_g1	843.216	276.691	1.6076	5.45e-09	5.53e-07
c172660_g2	36.6134	0.405415	6.4968	5.47e-09	5.55e-07
c173124_g2	1954.89	1019.98	0.93854	5.49e-09	5.56e-07
c172611_g2	820.718	384.35	1.0945	5.49e-09	5.56e-07
c162280_g1	6456.13	3526.11	0.87259	5.54e-09	5.61e-07
c164155_g1	80.9808	10.4425	2.9551	5.68e-09	5.74e-07
c174599_g3	224.267	70.1229	1.6773	5.82e-09	5.86e-07
c173586_g2	58.0153	0	Inf	5.89e-09	5.93e-07
c167554_g2	2026.16	1045.38	0.95472	5.97e-09	6.01e-07
c172495_g1	154.229	36.4709	2.0803	6.07e-09	6.1e-07
c172053_g5	36.4829	0.405415	6.4917	6.11e-09	6.14e-07
c148033_g1	73.376	8.44959	3.1184	6.34e-09	6.35e-07
c164009_g1	612.012	274.092	1.1589	6.36e-09	6.37e-07
c167395_g1	2311.2	1219.56	0.92228	6.4e-09	6.41e-07
c159038_g1	1100.56	538.021	1.0325	6.54e-09	6.53e-07
c172386_g1	3437.95	1020.56	1.7522	6.59e-09	6.58e-07
c152491_g2	489.161	206.546	1.2438	6.61e-09	6.6e-07
c131038_g1	1085.92	166.06	2.7091	6.65e-09	6.63e-07
c164239_g2	299.684	109.273	1.4555	6.76e-09	6.74e-07
c145639_g2	403.511	163.38	1.3044	6.95e-09	6.92e-07
c165534_g2	89.9371	13.1064	2.7786	6.96e-09	6.92e-07
c167500_g1	984.222	478.767	1.0397	6.96e-09	6.92e-07
c149677_g1	492.738	209.101	1.2366	6.98e-09	6.94e-07
c132750_g1	3692.24	1140.81	1.6944	7e-09	6.95e-07
c168403_g1	1469.91	643.34	1.1921	7.06e-09	7e-07
c173164_g1	1626.91	839.112	0.9552	7.2e-09	7.13e-07
c16642_g1	418.763	168.42	1.3141	7.4e-09	7.31e-07
c165297_g1	745.606	225.047	1.7282	7.47e-09	7.38e-07
c163239_g1	35.8118	0	Inf	7.48e-09	7.38e-07
c173851_g3	103.603	14.3128	2.8557	7.65e-09	7.54e-07
c121810_g1	80.7251	10.3676	2.9609	8.23e-09	8.08e-07
c141740_g1	506.772	219.723	1.2056	8.26e-09	8.11e-07
c168540_g1	77.3656	9.92488	2.9626	8.27e-09	8.11e-07
c83910_g1	369.088	149.124	1.3075	8.45e-09	8.28e-07
c172887_g6	106.299	11.4277	3.2175	8.52e-09	8.34e-07
c115636_g1	35.8376	0.405415	6.4659	8.64e-09	8.44e-07
c159344_g1	45.9105	1.7666	4.6998	8.64e-09	8.44e-07
c151213_g1	677.497	309.991	1.128	8.74e-09	8.53e-07
c157504_g1	41.2161	1.09419	5.2353	9.02e-09	8.79e-07
c172376_g1	35.8779	0.405415	6.4676	9.13e-09	8.89e-07
c173139_g1	681.451	181.758	1.9066	9.16e-09	8.92e-07
c168752_g7	45.4664	1.82365	4.6399	9.57e-09	9.28e-07
c172517_g1	1232.16	349.502	1.8178	1.02e-08	9.86e-07
c146445_g1	62.315	4.6339	3.7493	1.03e-08	9.96e-07
c175126_g1	49.4427	2.41469	4.3558	1.05e-08	1.01e-06
c168908_g1	49.4127	2.35764	4.3895	1.07e-08	1.03e-06
c173660_g5	66.8225	6.55108	3.3505	1.12e-08	1.08e-06
c170058_g3	57.3645	3.96149	3.856	1.14e-08	1.09e-06
c156321_g2	881.807	428.327	1.0418	1.15e-08	1.1e-06
c174504_g3	102.99	18.9141	2.445	1.18e-08	1.13e-06
c167244_g1	691.609	323.112	1.0979	1.19e-08	1.13e-06
c169264_g1	2353.67	730.136	1.6887	1.21e-08	1.15e-06
c167922_g8	450.8	191.319	1.2365	1.25e-08	1.19e-06
c166387_g1	76.8653	3.9793	4.2717	1.31e-08	1.25e-06
c166969_g1	618.006	287.148	1.1058	1.33e-08	1.26e-06
c113523_g1	6945.72	3838.54	0.85557	1.36e-08	1.29e-06
c171793_g2	595.988	196.657	1.5996	1.36e-08	1.29e-06
c170751_g1	915.46	452.326	1.0171	1.37e-08	1.3e-06
c156285_g1	4169.24	1643.37	1.3431	1.38e-08	1.31e-06
c96868_g1	979.83	485.582	1.0128	1.42e-08	1.35e-06
c166229_g1	567.675	255.466	1.1519	1.46e-08	1.38e-06
c141050_g1	1427.45	744.614	0.93887	1.48e-08	1.4e-06
c168204_g1	445.58	186.887	1.2535	1.48e-08	1.4e-06
c164975_g2	35.0978	0.295519	6.892	1.5e-08	1.41e-06
c140888_g1	67.8114	6.45986	3.392	1.54e-08	1.45e-06
c164800_g1	3369.03	1835.67	0.87603	1.56e-08	1.46e-06
c169210_g1	149.115	37.4132	1.9948	1.57e-08	1.47e-06
c168108_g1	98.4479	17.1507	2.5211	1.59e-08	1.49e-06
c174750_g1	82.7607	10.5785	2.9678	1.63e-08	1.53e-06
c164840_g1	160.59	40.6059	1.9836	1.65e-08	1.54e-06
c166380_g4	105.188	21.074	2.3194	1.67e-08	1.56e-06
c171572_g1	255.082	88.6866	1.5242	1.68e-08	1.57e-06
c169612_g5	1197.59	604.366	0.98664	1.7e-08	1.58e-06
c114578_g1	2092.33	1119.45	0.90232	1.7e-08	1.59e-06
c170872_g6	291.954	111.746	1.3855	1.76e-08	1.64e-06
c156400_g1	16865.8	8587.54	0.97379	1.84e-08	1.71e-06
c172235_g1	37.2096	0.810831	5.5201	1.89e-08	1.75e-06
c153241_g1	1201.37	611.773	0.97361	1.97e-08	1.82e-06
c158484_g1	627.349	261.65	1.2616	1.98e-08	1.83e-06
c174201_g2	127.231	28.7795	2.1443	2e-08	1.84e-06
c166423_g2	3019.52	1650.8	0.87115	2.01e-08	1.86e-06
c155053_g1	59.5854	0	Inf	2.01e-08	1.86e-06
c168951_g1	559.109	247.982	1.1729	2.04e-08	1.88e-06
c155926_g1	1053.59	523.565	1.0089	2.08e-08	1.91e-06
c147865_g1	1257.67	646.051	0.96104	2.14e-08	1.96e-06
c153011_g1	146.622	37.4376	1.9695	2.14e-08	1.96e-06
c168875_g1	4913.67	192.543	4.6735	2.14e-08	1.96e-06
c140941_g2	155.828	38.3541	2.0225	2.15e-08	1.97e-06
c150965_g2	44.338	0	Inf	2.15e-08	1.97e-06
c157050_g1	65.4525	5.79397	3.4978	2.22e-08	2.02e-06
c159441_g1	2390.92	1295.91	0.88361	2.22e-08	2.03e-06
c165817_g2	112.069	21.5329	2.3798	2.26e-08	2.05e-06
c237387_g1	197.23	60.1022	1.7144	2.26e-08	2.05e-06
c171404_g2	88.4008	13.1462	2.7494	2.26e-08	2.06e-06
c165357_g2	134.07	30.8448	2.1199	2.34e-08	2.12e-06
c140571_g1	956.702	486.236	0.97641	2.39e-08	2.16e-06
c171303_g1	1103.85	561.929	0.97408	2.39e-08	2.16e-06
c164805_g2	59.5952	5.51959	3.4326	2.41e-08	2.18e-06
c169812_g1	463.191	204.669	1.1783	2.57e-08	2.32e-06
c161480_g1	34.0466	0.295519	6.8481	2.58e-08	2.33e-06
c36737_g1	628.705	128.471	2.2909	2.62e-08	2.36e-06
c169563_g2	880.131	400.381	1.1363	2.68e-08	2.41e-06
c133846_g2	1073.11	512.88	1.0651	2.69e-08	2.42e-06
c131842_g1	1019.28	521.24	0.96753	2.71e-08	2.43e-06
c153088_g1	1112.63	572.046	0.95977	2.8e-08	2.51e-06
c113932_g1	72.5429	9.22625	2.975	2.81e-08	2.52e-06
c155993_g1	1292.58	672.537	0.94257	2.9e-08	2.59e-06
c169245_g1	656.072	304.454	1.1076	2.9e-08	2.59e-06
c152485_g1	1048.21	528.167	0.98886	2.96e-08	2.64e-06
c173433_g1	80.7138	11.0994	2.8623	3e-08	2.67e-06
c148287_g1	208.254	41.5983	2.3237	3e-08	2.67e-06
c156282_g1	4361.02	2417.98	0.85087	3.01e-08	2.68e-06
c172014_g1	1244.21	640.556	0.95783	3.03e-08	2.69e-06
c174915_g6	131.822	31.1801	2.0799	3.04e-08	2.7e-06
c173287_g2	152.374	41.119	1.8897	3.1e-08	2.74e-06
c174742_g3	467.364	203.182	1.2018	3.16e-08	2.79e-06
c167539_g1	808.609	393.884	1.0377	3.2e-08	2.83e-06
c152257_g1	66.6068	6.73106	3.3068	3.21e-08	2.83e-06
c143588_g1	51.1717	1.21625	5.3948	3.26e-08	2.88e-06
c172810_g6	88.3641	13.6183	2.6979	3.26e-08	2.88e-06
c127763_g1	29.8543	0	Inf	3.29e-08	2.89e-06
c174021_g2	372.258	152.744	1.2852	3.3e-08	2.91e-06
c173425_g1	1694.35	899.699	0.91322	3.37e-08	2.96e-06
c173698_g2	74.6064	5.16137	3.8535	3.37e-08	2.96e-06
c224768_g1	44.853	2.20054	4.3493	3.4e-08	2.98e-06
c173815_g2	11013.7	6349.12	0.79467	3.5e-08	3.07e-06
c104539_g1	387.454	158.582	1.2888	3.6e-08	3.15e-06
c163723_g1	3101.76	1706.08	0.8624	3.62e-08	3.17e-06
c172895_g1	1297.72	669.192	0.95549	3.63e-08	3.17e-06
c161350_g1	33.2881	0.405415	6.3595	3.66e-08	3.19e-06
c173794_g5	71.9842	5.36901	3.745	3.69e-08	3.22e-06
c162711_g2	1514.69	776.399	0.96416	3.72e-08	3.24e-06
c132654_g1	1816.01	971.615	0.90232	3.77e-08	3.29e-06
c170063_g1	139.078	35.2263	1.9812	3.78e-08	3.29e-06
c164396_g1	1644.78	878.498	0.90478	3.81e-08	3.32e-06
c155948_g1	1208.91	610.144	0.98648	4.05e-08	3.51e-06
c123204_g1	92.6272	15.2058	2.6068	4.16e-08	3.6e-06
c149471_g1	192.817	57.6396	1.7421	4.16e-08	3.6e-06
c168859_g1	1392.94	297.702	2.2262	4.24e-08	3.66e-06
c149224_g1	44.2932	2.11917	4.3855	4.26e-08	3.68e-06
c165957_g1	1584.52	835.551	0.92325	4.34e-08	3.74e-06
c163002_g1	35.8031	0.810831	5.4645	4.36e-08	3.76e-06
c165966_g4	486.773	212.003	1.1992	4.41e-08	3.79e-06
c159949_g2	10015.2	5765.48	0.79668	4.42e-08	3.81e-06
c172035_g1	69.9864	7.52553	3.2172	4.43e-08	3.81e-06
c167332_g2	207.166	69.3917	1.578	4.47e-08	3.84e-06
c174570_g4	101.536	20.4104	2.3146	4.62e-08	3.97e-06
c173265_g4	75.1129	9.46559	2.9883	4.71e-08	4.04e-06
c172683_g2	215.643	45.3736	2.2487	4.77e-08	4.09e-06
c142840_g2	1407.08	733.59	0.93965	4.78e-08	4.09e-06
c82936_g1	85.9004	13.6689	2.6518	4.84e-08	4.14e-06
c174571_g1	5479.34	2874.56	0.93066	4.85e-08	4.14e-06
c167874_g1	930.181	465.689	0.99815	4.89e-08	4.17e-06
c174894_g2	599.808	273.833	1.1312	4.9e-08	4.18e-06
c171398_g1	1086.08	551.96	0.97649	4.93e-08	4.2e-06
c170618_g1	55.49	4.09006	3.762	4.94e-08	4.21e-06
c156792_g1	824.45	368.924	1.1601	5e-08	4.25e-06
c150717_g1	500.872	187.916	1.4144	5.08e-08	4.31e-06
c172116_g1	47.6349	2.83226	4.072	5.12e-08	4.35e-06
c169009_g2	187.188	59.3275	1.6577	5.17e-08	4.38e-06
c166870_g1	194.267	60.9382	1.6726	5.19e-08	4.4e-06
c103312_g1	2364.49	1031.01	1.1975	5.2e-08	4.4e-06
c164886_g1	1986.8	1086.34	0.87098	5.22e-08	4.42e-06
c167228_g1	1429.74	753.862	0.92338	5.22e-08	4.42e-06
c161307_g1	479.558	213.027	1.1707	5.45e-08	4.6e-06
c164188_g1	2496.92	1383.02	0.85233	5.48e-08	4.62e-06
c158661_g1	81.5387	12.4176	2.7151	5.55e-08	4.68e-06
c145737_g1	4622.59	2603.09	0.82848	5.58e-08	4.71e-06
c159652_g1	412.645	172.803	1.2558	5.61e-08	4.73e-06
c140802_g1	159.534	46.8575	1.7675	5.62e-08	4.73e-06
c117549_g1	1475.27	777.581	0.92391	5.77e-08	4.85e-06
c173454_g1	409.435	171.761	1.2532	5.79e-08	4.86e-06
c162655_g1	58.037	3.80019	3.9328	5.86e-08	4.92e-06
c130183_g1	28.9372	0	Inf	5.99e-08	5.02e-06
c163330_g6	589.144	259.481	1.183	6.08e-08	5.1e-06
c42743_g2	106.94	22.4912	2.2494	6.1e-08	5.11e-06
c148118_g1	28.6536	0	Inf	6.16e-08	5.16e-06
c164415_g2	836.433	412.435	1.0201	6.23e-08	5.21e-06
c172514_g1	862.305	436.435	0.98243	6.24e-08	5.22e-06
c173415_g1	827.755	421.645	0.97317	6.26e-08	5.23e-06
c161678_g5	39.4193	1.51177	4.7046	6.27e-08	5.24e-06
c153362_g2	59.9582	6.04142	3.311	6.48e-08	5.39e-06
c169466_g1	71.9417	9.1065	2.9819	6.49e-08	5.4e-06
c166313_g4	549.543	259.05	1.085	6.5e-08	5.4e-06
c170185_g1	588.034	273.922	1.1021	6.5e-08	5.4e-06
c171642_g1	77.8952	11.9949	2.6991	6.5e-08	5.4e-06
c165769_g3	110.497	13.926	2.9882	6.58e-08	5.46e-06
c158489_g1	87.8066	14.5433	2.594	6.78e-08	5.62e-06
c163574_g2	57.1675	5.43822	3.394	6.81e-08	5.64e-06
c157979_g1	1714.16	838.711	1.0313	6.89e-08	5.71e-06
c168365_g6	96.8133	18.7602	2.3675	6.98e-08	5.78e-06
c147615_g1	104.369	20.7376	2.3314	7e-08	5.79e-06
c170728_g1	109.044	7.28054	3.9047	7e-08	5.79e-06
c170196_g4	46.5903	3.08058	3.9188	7.02e-08	5.8e-06
c131339_g1	50.0475	3.45183	3.8579	7.19e-08	5.92e-06
c152733_g2	1663.97	899.878	0.88683	7.22e-08	5.94e-06
c148234_g1	37.9718	0.660249	5.8458	7.25e-08	5.96e-06
c163928_g1	29.1492	0	Inf	7.31e-08	6.01e-06
c147516_g1	62.1148	6.1115	3.3453	7.31e-08	6.01e-06
c158781_g1	1825.69	1003.16	0.86389	7.42e-08	6.08e-06
c171563_g1	192.327	61.4227	1.6467	7.57e-08	6.2e-06
c175243_g1	175.671	54.8114	1.6803	7.65e-08	6.26e-06
c165280_g2	39.2906	1.38971	4.8213	7.67e-08	6.28e-06
c43070_g1	4467.29	2400.3	0.89618	7.7e-08	6.3e-06
c174040_g1	87.5174	14.8851	2.5557	7.93e-08	6.47e-06
c128739_g1	245.63	88.4121	1.4742	8.19e-08	6.67e-06
c174559_g4	78.2115	12.2661	2.6727	8.27e-08	6.72e-06
c159786_g1	1073.94	559.957	0.93952	8.31e-08	6.75e-06
c171631_g6	721.484	355.174	1.0224	8.33e-08	6.76e-06
c133915_g1	105.295	20.4781	2.3623	8.37e-08	6.79e-06
c169525_g1	364.517	151.201	1.2695	8.69e-08	7.03e-06
c172094_g2	60.3238	6.31262	3.2564	8.77e-08	7.1e-06
c159353_g1	937.887	482.403	0.95917	8.79e-08	7.11e-06
c169198_g1	1064.87	558.991	0.92978	8.82e-08	7.13e-06
c166224_g1	9228.32	5277.27	0.80628	8.88e-08	7.17e-06
c163902_g1	205.089	67.0866	1.6122	8.95e-08	7.22e-06
c145688_g1	47.7488	2.76957	4.1077	9.17e-08	7.38e-06
c165018_g1	136.733	22.1021	2.6291	9.18e-08	7.39e-06
c142897_g1	370.663	154.447	1.263	9.4e-08	7.56e-06
c150756_g1	79.8016	12.6332	2.6592	9.45e-08	7.59e-06
c140961_g1	438.509	194.801	1.1706	9.79e-08	7.86e-06
c168683_g2	34.3458	0.591038	5.8607	1.02e-07	8.15e-06
c169888_g1	251.455	90.9754	1.4668	1.03e-07	8.23e-06
c173483_g1	230.301	85.3141	1.4327	1.05e-07	8.39e-06
c155337_g1	92.3494	17.9714	2.3614	1.07e-07	8.52e-06
c171438_g4	60.8897	1.99291	4.9333	1.09e-07	8.72e-06
c161815_g1	73.333	10.4041	2.8173	1.12e-07	8.94e-06
c170271_g1	385.378	118.269	1.7042	1.13e-07	8.98e-06
c167847_g1	907.199	471.477	0.94423	1.14e-07	9.02e-06
c168269_g2	105.48	22.579	2.2239	1.15e-07	9.13e-06
c95294_g1	53.3337	4.48897	3.5706	1.16e-07	9.19e-06
c146147_g1	2844.23	1611.49	0.81964	1.19e-07	9.43e-06
c158318_g1	1033.13	545.506	0.92136	1.22e-07	9.6e-06
c167564_g2	158.895	46.8509	1.7619	1.24e-07	9.78e-06
c173526_g2	51.5156	4.38471	3.5545	1.24e-07	9.79e-06
c169416_g1	53.1566	4.30986	3.6245	1.24e-07	9.82e-06
c132701_g1	957.471	492.077	0.96034	1.25e-07	9.84e-06
c172015_g1	124.555	31.247	1.995	1.26e-07	9.89e-06
c17029_g1	657.003	321.81	1.0297	1.27e-07	9.98e-06
c171970_g1	10837.2	6124.91	0.82324	1.27e-07	9.98e-06
c166287_g1	30.9035	0.405415	6.2522	1.28e-07	1.01e-05
c169512_g3	1934.83	873.698	1.147	1.28e-07	1.01e-05
c132168_g1	203.705	68.9001	1.5639	1.3e-07	1.02e-05
c156923_g1	613.001	295.705	1.0517	1.3e-07	1.02e-05
c153935_g1	8968.02	5176.23	0.79289	1.31e-07	1.02e-05
c159131_g1	395.152	178.566	1.146	1.31e-07	1.02e-05
c110917_g1	130.664	33.7416	1.9533	1.33e-07	1.04e-05
c166425_g1	1409.58	764.263	0.88312	1.34e-07	1.04e-05
c169409_g2	102.852	20.3616	2.3367	1.34e-07	1.04e-05
c165235_g1	78.8311	12.6252	2.6425	1.34e-07	1.05e-05
c43381_g1	2855.25	688.365	2.0524	1.39e-07	1.08e-05
c170127_g1	985.757	513.843	0.93991	1.41e-07	1.09e-05
c174776_g1	213.012	9.84351	4.4356	1.44e-07	1.12e-05
c166689_g1	2287.42	955.058	1.2601	1.44e-07	1.12e-05
c152331_g1	2300.3	1297.42	0.82617	1.47e-07	1.14e-05
c167289_g1	223.768	79.5604	1.4919	1.5e-07	1.16e-05
c167877_g1	389.815	171.104	1.1879	1.53e-07	1.18e-05
c167698_g1	1037.49	547.225	0.9229	1.55e-07	1.19e-05
c168698_g2	729.668	358.959	1.0234	1.55e-07	1.19e-05
c153965_g1	112.976	5.03845	4.4869	1.56e-07	1.2e-05
c174005_g1	83.0151	14.6645	2.501	1.56e-07	1.2e-05
c166965_g3	301.771	118.727	1.3458	1.56e-07	1.21e-05
c158603_g1	1653.2	693.723	1.2528	1.64e-07	1.26e-05
c198848_g1	386.42	65.1038	2.5694	1.66e-07	1.28e-05
c164968_g6	49.3752	1.58098	4.9649	1.67e-07	1.28e-05
c166016_g1	205.379	68.9612	1.5744	1.68e-07	1.29e-05
c155893_g1	540.604	249.037	1.1182	1.73e-07	1.33e-05
c147150_g2	1851.47	1017.63	0.86346	1.73e-07	1.33e-05
c161904_g2	400.646	174.511	1.199	1.8e-07	1.38e-05
c174373_g1	96.1115	10.4018	3.2079	1.81e-07	1.38e-05
c134944_g1	348.82	146.904	1.2476	1.89e-07	1.44e-05
c152686_g1	3650.26	2093.74	0.80191	1.89e-07	1.44e-05
c153566_g1	400.535	144.168	1.4742	1.91e-07	1.46e-05
c174646_g4	54.5627	5.16137	3.4021	1.93e-07	1.47e-05
c141645_g1	39.6429	1.47759	4.7457	1.93e-07	1.47e-05
c172139_g3	85.4393	16.0949	2.4083	1.94e-07	1.47e-05
c165962_g1	110.615	25.379	2.1238	1.94e-07	1.48e-05
c157159_g1	26.7665	0	Inf	1.95e-07	1.48e-05
c173660_g4	63.8837	8.54312	2.9026	1.96e-07	1.49e-05
c154032_g1	791.093	396.161	0.99776	1.97e-07	1.5e-05
c148493_g1	26.6874	0	Inf	2e-07	1.52e-05
c174444_g1	50.4686	3.93297	3.6817	2.03e-07	1.54e-05
c159594_g3	32.8032	0.700934	5.5484	2.06e-07	1.56e-05
c166914_g1	84.5864	15.551	2.4434	2.07e-07	1.56e-05
c168080_g1	1935.3	1090.36	0.82775	2.07e-07	1.56e-05
c165965_g3	723.375	364.291	0.98965	2.09e-07	1.57e-05
c170165_g1	290.083	115.199	1.3323	2.09e-07	1.57e-05
c149906_g1	308.577	127.975	1.2698	2.16e-07	1.62e-05
c174651_g2	40.6607	2.06212	4.3014	2.21e-07	1.66e-05
c160857_g1	301.741	108.725	1.4726	2.24e-07	1.68e-05
c148210_g1	110.049	26.2727	2.0665	2.26e-07	1.7e-05
c161625_g1	349.779	147.646	1.2443	2.3e-07	1.72e-05
c165465_g1	2174.67	1219.89	0.83405	2.33e-07	1.74e-05
c147179_g1	188.387	63.8164	1.5617	2.33e-07	1.74e-05
c156338_g1	598.703	288.151	1.055	2.34e-07	1.74e-05
c174637_g6	73.2685	11.1214	2.7199	2.33e-07	1.74e-05
c167393_g2	387.685	172.655	1.167	2.34e-07	1.75e-05
c164517_g1	61.1118	6.08862	3.3273	2.37e-07	1.76e-05
c173503_g1	7338	3679.71	0.9958	2.39e-07	1.78e-05
c172314_g3	604.568	295.74	1.0316	2.4e-07	1.78e-05
c151855_g2	70.9931	10.5996	2.7437	2.4e-07	1.78e-05
c161757_g3	26.3562	0	Inf	2.41e-07	1.79e-05
c168450_g3	38.9741	1.72591	4.4971	2.46e-07	1.83e-05
c167048_g2	66.4547	9.00646	2.8833	2.49e-07	1.85e-05
c158582_g1	2283.84	1313.15	0.79843	2.5e-07	1.85e-05
c172816_g4	271.058	110.896	1.2894	2.51e-07	1.86e-05
c170819_g1	722.498	369.865	0.966	2.57e-07	1.9e-05
c49046_g1	32.41	0.591038	5.777	2.57e-07	1.9e-05
c165151_g1	179.499	28.6386	2.6479	2.58e-07	1.91e-05
c162332_g1	148.783	43.8872	1.7613	2.62e-07	1.94e-05
c160313_g1	524.796	250.791	1.0653	2.67e-07	1.96e-05
c174321_g1	113.414	25.7086	2.1413	2.7e-07	1.99e-05
c134028_g1	1162.39	625.952	0.89297	2.74e-07	2.01e-05
c159509_g4	169.43	34.7923	2.2838	2.74e-07	2.01e-05
c154806_g1	416.082	192.091	1.1151	2.79e-07	2.05e-05
c164793_g1	53.7548	4.95795	3.4386	2.8e-07	2.06e-05
c145944_g1	409.321	191.393	1.0967	2.84e-07	2.08e-05
c141219_g1	26.0891	0	Inf	2.84e-07	2.08e-05
c150086_g1	468.316	216.011	1.1164	2.9e-07	2.12e-05
c146822_g1	311.297	90.8754	1.7763	2.92e-07	2.13e-05
c173509_g1	828.376	429.718	0.94689	2.98e-07	2.17e-05
c140708_g1	114.419	26.3852	2.1165	3e-07	2.18e-05
c161228_g1	2921.65	382.369	2.9337	3.01e-07	2.19e-05
c157830_g2	1231.09	667.942	0.88214	3.02e-07	2.19e-05
c158544_g1	67.0889	9.60314	2.8045	3.13e-07	2.27e-05
c170093_g8	94.0976	18.9303	2.3135	3.14e-07	2.27e-05
c169409_g1	102.201	23.4039	2.1266	3.19e-07	2.31e-05
c147622_g1	154.368	46.2144	1.74	3.2e-07	2.32e-05
c158416_g1	296.82	123.454	1.2656	3.25e-07	2.35e-05
c171292_g1	39.9937	2.13133	4.2299	3.33e-07	2.4e-05
c167733_g1	731.288	370.054	0.98271	3.37e-07	2.43e-05
c152007_g1	672.833	339.337	0.98753	3.48e-07	2.51e-05
c165175_g1	305.525	116.391	1.3923	3.52e-07	2.54e-05
c168229_g1	692.222	356.257	0.95832	3.55e-07	2.55e-05
c153003_g1	34.1793	0.955768	5.1603	3.56e-07	2.56e-05
c162667_g1	1197.27	643.796	0.89507	3.58e-07	2.58e-05
c30577_g1	1096.45	507.368	1.1117	3.59e-07	2.58e-05
c162274_g1	176.717	57.5785	1.6178	3.62e-07	2.6e-05
c167679_g1	602.303	298.266	1.0139	3.65e-07	2.62e-05
c162139_g1	96.0505	20.0409	2.2608	3.73e-07	2.67e-05
c171344_g1	99.116	21.1799	2.2264	3.74e-07	2.68e-05
c165118_g1	351.218	156.97	1.1619	3.76e-07	2.69e-05
c237168_g1	90.3722	17.8623	2.339	3.77e-07	2.7e-05
c123562_g1	544.988	268.972	1.0188	3.79e-07	2.71e-05
c169556_g1	248.418	98.7173	1.3314	3.81e-07	2.72e-05
c163508_g1	949.103	496.974	0.93339	3.83e-07	2.73e-05
c158954_g1	31.4912	0.72946	5.432	3.99e-07	2.84e-05
c174641_g2	49.9282	4.46044	3.4846	4.01e-07	2.85e-05
c160198_g1	93.01	19.0524	2.2874	4.03e-07	2.86e-05
c163018_g1	2195.56	1233.86	0.83141	4.06e-07	2.88e-05
c162208_g2	2315.26	1326.15	0.80393	4.08e-07	2.9e-05
c157499_g1	279.7	115.37	1.2776	4.18e-07	2.96e-05
c141200_g1	32.448	0	Inf	4.19e-07	2.96e-05
c147918_g2	2392.17	1381.35	0.79224	4.21e-07	2.98e-05
c165854_g1	527.698	255.163	1.0483	4.21e-07	2.98e-05
c145225_g2	208.09	76.7471	1.439	4.25e-07	3.01e-05
c163266_g1	444.448	207.992	1.0955	4.36e-07	3.08e-05
c161968_g1	1437.99	805.868	0.83544	4.38e-07	3.09e-05
c169217_g3	50.9324	5.04496	3.3357	4.38e-07	3.09e-05
c137667_g1	25.4136	0	Inf	4.45e-07	3.13e-05
c173066_g1	2782.56	1373.13	1.0189	4.54e-07	3.19e-05
c164387_g1	25.3218	0	Inf	4.59e-07	3.23e-05
c170587_g1	62.6211	8.21995	2.9294	4.62e-07	3.24e-05
c157176_g1	48.5406	2.24123	4.4368	4.77e-07	3.34e-05
c159700_g1	222.478	83.8765	1.4073	4.81e-07	3.37e-05
c165937_g1	1512.52	853.077	0.82621	4.84e-07	3.39e-05
c167006_g1	5709.35	3404.99	0.74568	5.02e-07	3.5e-05
c149486_g2	76.1392	13.2406	2.5237	5.04e-07	3.51e-05
c148066_g1	25.0443	0	Inf	5.07e-07	3.53e-05
c164565_g1	224.166	83.9101	1.4177	5.07e-07	3.53e-05
c169210_g2	496.337	235.604	1.075	5.09e-07	3.54e-05
c168279_g2	35.0623	1.58098	4.471	5.11e-07	3.55e-05
c158631_g1	106.193	18.9509	2.4864	5.12e-07	3.56e-05
c122172_g1	1100.89	599.994	0.87565	5.18e-07	3.59e-05
c159575_g2	643.147	323.495	0.99141	5.18e-07	3.6e-05
c157907_g1	2434.84	1399.01	0.79942	5.25e-07	3.63e-05
c171364_g1	67.6124	10.1413	2.737	5.24e-07	3.63e-05
c138921_g1	3251.79	1897.9	0.77683	5.27e-07	3.64e-05
c172100_g1	395.318	61.7097	2.6794	5.35e-07	3.7e-05
c162261_g1	2962.27	1712.15	0.7909	5.36e-07	3.7e-05
c166615_g1	577.875	226.987	1.3481	5.36e-07	3.7e-05
c42750_g1	1678.44	789.04	1.089	5.4e-07	3.73e-05
c145654_g1	1629.18	925.396	0.81601	5.45e-07	3.76e-05
c162208_g1	37.2391	1.6567	4.4904	5.45e-07	3.76e-05
c153404_g1	71.8675	12.3555	2.5402	5.46e-07	3.76e-05
c124584_g1	24.7923	0	Inf	5.54e-07	3.81e-05
c152956_g1	531.886	264.596	1.0073	5.55e-07	3.82e-05
c171125_g1	222.618	84.7565	1.3932	5.56e-07	3.82e-05
c117843_g1	24.9287	0	Inf	5.66e-07	3.89e-05
c123982_g2	37.1023	1.8765	4.3054	5.71e-07	3.92e-05
c135468_g1	46.4	3.82872	3.5992	5.73e-07	3.93e-05
c173267_g3	86.5704	8.13627	3.4114	5.74e-07	3.94e-05
c169783_g1	1134.21	616.982	0.87839	5.78e-07	3.96e-05
c142660_g1	3576.48	2105.89	0.76411	5.78e-07	3.96e-05
c174931_g1	13752.1	8407.95	0.70982	5.89e-07	4.03e-05
c149324_g1	30.3136	0	Inf	5.91e-07	4.04e-05
c84212_g1	24.8006	0	Inf	5.92e-07	4.05e-05
c161195_g1	728.978	377.789	0.94829	5.97e-07	4.07e-05
c161036_g2	98.1083	22.5931	2.1185	6.16e-07	4.2e-05
c158479_g1	52.6478	6.00638	3.1318	6.24e-07	4.25e-05
c163103_g1	53.7208	6.416	3.0657	6.29e-07	4.28e-05
c140986_g1	81.1197	15.3027	2.4063	6.33e-07	4.3e-05
c164578_g1	59.7983	6.85963	3.1239	6.34e-07	4.31e-05
c165981_g1	367.776	167.732	1.1327	6.35e-07	4.31e-05
c160696_g1	1239.07	697.807	0.82836	6.38e-07	4.33e-05
c169982_g3	423.651	199.912	1.0835	6.38e-07	4.33e-05
c174402_g3	38.5302	1.99291	4.273	6.42e-07	4.35e-05
c123610_g2	36.8076	1.69739	4.4386	6.44e-07	4.36e-05
c165855_g1	32.7775	1.21625	4.7522	6.45e-07	4.36e-05
c172221_g2	266.684	108.761	1.294	6.45e-07	4.36e-05
c174665_g1	291.574	121.67	1.2609	6.49e-07	4.38e-05
c163912_g1	179.947	60.4841	1.5729	6.51e-07	4.4e-05
c147392_g1	33.0593	0.886557	5.2207	6.54e-07	4.41e-05
c158316_g1	4000.66	1048.51	1.9319	6.56e-07	4.43e-05
c162877_g1	1412.62	792.435	0.83401	6.64e-07	4.47e-05
c169646_g1	68.4485	10.8423	2.6584	6.7e-07	4.51e-05
c148960_g3	45.7955	3.91009	3.5499	6.79e-07	4.56e-05
c155995_g2	42.646	3.34758	3.6712	6.97e-07	4.67e-05
c162690_g2	108.373	27.3912	1.9842	7.08e-07	4.74e-05
c156589_g1	34.6901	1.47108	4.5596	7.1e-07	4.75e-05
c173733_g1	162.616	50.5559	1.6855	7.15e-07	4.77e-05
c174104_g1	1722.03	960.313	0.84253	7.15e-07	4.77e-05
c173800_g2	180.921	63.0051	1.5218	7.16e-07	4.78e-05
c159951_g1	2118.45	1231.67	0.78239	7.21e-07	4.81e-05
c164906_g1	2103.37	1200.64	0.8089	7.3e-07	4.86e-05
c149895_g1	1348.92	740.478	0.86527	7.34e-07	4.89e-05
c174709_g3	312.394	136.06	1.1991	7.37e-07	4.9e-05
c172106_g1	189.538	66.9549	1.5012	7.4e-07	4.92e-05
c174858_g1	1075.97	582.895	0.88433	7.42e-07	4.93e-05
c172181_g3	61.6397	7.98799	2.948	7.44e-07	4.94e-05
c174565_g10	168.487	27.6745	2.606	7.5e-07	4.97e-05
c165011_g1	466.007	224.948	1.0508	7.53e-07	4.99e-05
c173386_g3	4090.34	2285.66	0.83961	7.54e-07	5e-05
c158545_g1	1141.22	630.929	0.85502	7.79e-07	5.16e-05
c155970_g1	1954.87	1130.48	0.79014	7.83e-07	5.18e-05
c166904_g3	30.0703	0.810831	5.2128	7.85e-07	5.19e-05
c172026_g5	24.3902	0	Inf	7.87e-07	5.2e-05
c171950_g1	479.563	209.113	1.1974	7.94e-07	5.24e-05
c174125_g2	786.317	418.482	0.90995	8.02e-07	5.29e-05
c167971_g1	1021.4	567.42	0.84805	8.03e-07	5.3e-05
c174526_g5	102.864	4.26917	4.5906	8.08e-07	5.33e-05
c173634_g5	24.2685	0	Inf	8.22e-07	5.41e-05
c141798_g1	728.147	377.981	0.94592	8.24e-07	5.42e-05
c224516_g1	63.5357	10.0469	2.6608	8.24e-07	5.42e-05
c154957_g1	1256.94	508	1.307	8.25e-07	5.43e-05
c165725_g1	2096.94	1208.83	0.79467	8.3e-07	5.45e-05
c170606_g1	58.5012	7.90575	2.8875	8.35e-07	5.49e-05
c159992_g1	1923.01	1127.1	0.77075	8.42e-07	5.53e-05
c146489_g1	90.9046	20.9313	2.1187	8.44e-07	5.54e-05
c169114_g1	34.2607	1.49961	4.5139	8.46e-07	5.55e-05
c174113_g1	41.0281	2.8201	3.8628	8.57e-07	5.61e-05
c141841_g1	104.412	26.8755	1.9579	8.62e-07	5.64e-05
c160216_g1	286.63	116.478	1.2991	8.77e-07	5.73e-05
c174634_g1	80.8294	15.7773	2.357	8.77e-07	5.73e-05
c157069_g2	1215.28	554.768	1.1313	8.88e-07	5.8e-05
c114622_g1	46.8205	4.26266	3.4573	8.97e-07	5.85e-05
c162076_g1	124.384	34.855	1.8354	9.05e-07	5.9e-05
c162785_g1	504.682	247.511	1.0279	9.15e-07	5.96e-05
c143109_g1	814.346	436.883	0.8984	9.31e-07	6.06e-05
c162556_g1	226.262	86.3602	1.3896	9.41e-07	6.11e-05
c159572_g4	34.0898	1.25129	4.7679	9.47e-07	6.15e-05
c167493_g1	288.251	123.559	1.2221	9.48e-07	6.16e-05
c171676_g2	112.1	19.7631	2.5039	9.55e-07	6.2e-05
c171097_g3	109.94	28.7589	1.9346	9.88e-07	6.4e-05
c174889_g2	139.411	26.0164	2.4218	9.89e-07	6.4e-05
c159450_g1	46.336	4.18129	3.4701	1e-06	6.49e-05
c151217_g1	4185.08	2510.42	0.73733	1e-06	6.49e-05
c170199_g4	843.166	449.104	0.90877	1.01e-06	6.51e-05
c174021_g3	527.683	265.844	0.98909	1.01e-06	6.52e-05
c163232_g1	51.1758	6.06343	3.0773	1.03e-06	6.61e-05
c164168_g2	2487.12	1463.88	0.76468	1.03e-06	6.63e-05
c162772_g1	3189.52	1904.83	0.74368	1.04e-06	6.67e-05
c174044_g1	173.371	56.2749	1.6233	1.04e-06	6.67e-05
c169475_g1	2643.68	1576.12	0.74617	1.04e-06	6.69e-05
c163883_g1	1304.84	738.146	0.82189	1.05e-06	6.73e-05
c164911_g1	11356.9	6246.91	0.86235	1.05e-06	6.73e-05
c167816_g1	3164.86	1737.41	0.86521	1.06e-06	6.78e-05
c172043_g2	367.567	169.789	1.1143	1.06e-06	6.78e-05
c174182_g1	324.428	145.713	1.1548	1.06e-06	6.78e-05
c163902_g2	199.016	69.7176	1.5133	1.07e-06	6.84e-05
c159165_g1	252.668	101.049	1.3222	1.07e-06	6.85e-05
c171650_g1	1072.16	592.91	0.85464	1.07e-06	6.86e-05
c166904_g1	79.7706	2.43249	5.0353	1.08e-06	6.93e-05
c144553_g1	54.4217	7.15762	2.9266	1.09e-06	6.94e-05
c160798_g1	856.276	459.717	0.89733	1.09e-06	6.98e-05
c172257_g1	43.4981	3.56172	3.6103	1.09e-06	6.98e-05
c122767_g1	145.833	46.5731	1.6467	1.1e-06	7e-05
c174239_g2	1761.21	1031.01	0.77251	1.16e-06	7.4e-05
c170985_g3	57.9217	7.82438	2.8881	1.17e-06	7.46e-05
c174450_g2	3197.53	1924.61	0.7324	1.18e-06	7.47e-05
c154973_g1	197.694	73.745	1.4227	1.19e-06	7.52e-05
c173568_g8	118.063	33.5509	1.8151	1.19e-06	7.54e-05
c152890_g1	215.21	84.7075	1.3452	1.22e-06	7.71e-05
c108040_g2	23.6826	0	Inf	1.25e-06	7.91e-05
c129078_g1	33.5918	1.18208	4.8287	1.26e-06	7.96e-05
c159155_g1	504.206	251.315	1.0045	1.26e-06	7.98e-05
c152040_g2	179.939	66.6741	1.4323	1.27e-06	8.03e-05
c158746_g1	867.794	472.932	0.87572	1.27e-06	8.05e-05
c123672_g4	86.558	18.2677	2.2444	1.29e-06	8.15e-05
c159535_g1	1798.96	1051.27	0.77503	1.3e-06	8.19e-05
c169291_g3	287.938	52.4944	2.4555	1.3e-06	8.2e-05
c164253_g1	392.777	184.501	1.0901	1.32e-06	8.31e-05
c165585_g5	33.3759	1.47108	4.5039	1.32e-06	8.31e-05
c167758_g1	97.8023	13.559	2.8506	1.33e-06	8.36e-05
c72097_g1	117.249	21.1217	2.4728	1.34e-06	8.42e-05
c171477_g1	2218.45	1302.74	0.768	1.34e-06	8.43e-05
c152319_g1	784.682	420.685	0.89937	1.34e-06	8.43e-05
c160409_g1	907.711	488.502	0.89387	1.35e-06	8.45e-05
c166323_g1	190.001	42.4797	2.1612	1.36e-06	8.51e-05
c162004_g1	495.056	238.995	1.0506	1.36e-06	8.55e-05
c113301_g1	395.158	189.486	1.0603	1.37e-06	8.56e-05
c172733_g8	283.537	120.75	1.2315	1.37e-06	8.58e-05
c166916_g7	31.2904	0.955768	5.0329	1.39e-06	8.67e-05
c165109_g1	550.739	272.783	1.0136	1.39e-06	8.67e-05
c166354_g1	29.1768	0.660249	5.4657	1.41e-06	8.82e-05
c171002_g2	1036.75	568.913	0.86579	1.42e-06	8.84e-05
c146963_g1	23.3133	0	Inf	1.42e-06	8.87e-05
c164793_g6	26.7448	0.295519	6.4999	1.43e-06	8.93e-05
c166137_g5	60.2256	8.83299	2.7694	1.45e-06	9.01e-05
c130250_g1	173.529	32.0403	2.4372	1.47e-06	9.13e-05
c164002_g1	499.438	242.75	1.0408	1.48e-06	9.23e-05
c123464_g1	38.0559	2.63448	3.8525	1.49e-06	9.25e-05
c173568_g5	139.028	44.6293	1.6393	1.5e-06	9.3e-05
c157415_g1	603.157	315.534	0.93474	1.5e-06	9.33e-05
c161126_g1	622.582	304.092	1.0338	1.53e-06	9.45e-05
c140934_g1	33.2369	1.29197	4.6851	1.54e-06	9.51e-05
c104632_g1	852.504	464.838	0.87498	1.54e-06	9.56e-05
c173422_g1	104.102	25.5693	2.0255	1.57e-06	9.68e-05
c161177_g1	310.373	138.294	1.1663	1.57e-06	9.71e-05
c163309_g1	122.646	35.4404	1.791	1.58e-06	9.78e-05
c171745_g1	23.0079	0	Inf	1.58e-06	9.78e-05
c159242_g1	38.2113	2.45537	3.96	1.6e-06	9.85e-05
c145693_g1	1323.99	644.595	1.0384	1.61e-06	9.92e-05
c159417_g1	1603.01	922.686	0.79687	1.64e-06	0.00010074
c170877_g1	63.4852	0.295519	7.747	1.67e-06	0.00010255
c163238_g1	88.9109	19.4456	2.1929	1.67e-06	0.00010284
c156956_g2	3581.31	2168.69	0.72366	1.68e-06	0.00010299
c172802_g1	39.3722	2.91363	3.7563	1.68e-06	0.0001033
c172521_g1	38.1877	2.52459	3.919	1.69e-06	0.00010357
c161991_g1	2756.87	1670.01	0.72317	1.7e-06	0.00010403
c198607_g1	875.634	476.063	0.87918	1.7e-06	0.00010403
c134078_g1	1480.71	826.124	0.84186	1.71e-06	0.00010466
c173703_g4	42.1457	3.64309	3.5321	1.73e-06	0.00010562
c157203_g1	293.738	128.28	1.1952	1.74e-06	0.00010618
c174843_g1	108.145	18.9913	2.5096	1.74e-06	0.00010634
c159794_g1	26.2001	0.405415	6.014	1.77e-06	0.00010778
c142179_g1	70.6829	11.6774	2.5976	1.78e-06	0.00010863
c174070_g8	22.854	0	Inf	1.79e-06	0.00010943
c131536_g1	1076.57	604.905	0.83166	1.8e-06	0.00010946
c163134_g1	176.273	63.9712	1.4623	1.81e-06	0.00011002
c198244_g1	7807.05	4763.51	0.71275	1.82e-06	0.0001105
c113743_g1	189.421	73.2827	1.3701	1.83e-06	0.000111
c169604_g8	70.6367	13.5801	2.3789	1.83e-06	0.00011135
c163739_g2	102.602	27.3973	1.905	1.85e-06	0.00011224
c170052_g1	1311.11	715.999	0.87276	1.85e-06	0.00011256
c160922_g6	153.889	50.325	1.6125	1.86e-06	0.00011257
c145896_g1	22.9263	0	Inf	1.88e-06	0.0001137
c123004_g1	710.295	370.375	0.93943	1.89e-06	0.00011433
c172997_g1	163.618	19.5719	3.0635	1.95e-06	0.00011827
c171868_g1	487.32	195.517	1.3176	1.96e-06	0.00011843
c168674_g1	522.87	263.292	0.98979	1.98e-06	0.00011945
c155923_g2	266.324	116.316	1.1951	1.98e-06	0.00011956
c165048_g1	6704.2	4091.89	0.7123	2e-06	0.00012059
c149699_g1	370.868	174.152	1.0906	2.01e-06	0.00012141
c146290_g1	786.882	425.376	0.88741	2.02e-06	0.00012176
c143794_g1	22.6829	0	Inf	2.04e-06	0.00012314
c163241_g1	101.292	25.7681	1.9749	2.05e-06	0.00012331
c174522_g5	75.7952	15.1007	2.3275	2.05e-06	0.00012338
c172682_g8	22.6701	0	Inf	2.05e-06	0.00012356
c153961_g1	25.8967	0.405415	5.9972	2.09e-06	0.00012534
c132663_g1	1208.28	691.685	0.80477	2.12e-06	0.0001271
c166908_g2	70.173	13.2869	2.4009	2.12e-06	0.0001271
c170923_g1	790.12	441.691	0.83904	2.16e-06	0.00012949
c169872_g1	40.233	3.45747	3.5406	2.18e-06	0.00013059
c132282_g1	25.8561	0.295519	6.4511	2.19e-06	0.00013105
c168366_g2	25.7302	0.405415	5.9879	2.2e-06	0.00013163
c148189_g1	70.4399	12.6154	2.4812	2.22e-06	0.00013273
c173002_g3	1889.41	1118.87	0.75589	2.23e-06	0.00013328
c169603_g2	34.2004	0.295519	6.8546	2.25e-06	0.00013428
c213117_g1	22.4117	0	Inf	2.25e-06	0.00013434
c116674_g1	478.151	239.61	0.99678	2.28e-06	0.00013574
c169229_g1	22.578	0	Inf	2.28e-06	0.00013574
c165980_g2	393.013	189.113	1.0553	2.3e-06	0.00013678
c162750_g1	22.5289	0	Inf	2.32e-06	0.00013785
c174158_g2	102.466	25.0932	2.0298	2.34e-06	0.00013909
c154546_g1	289.168	128.456	1.1706	2.34e-06	0.00013918
c173306_g1	1763.44	1037.78	0.7649	2.35e-06	0.00013939
c163137_g1	319.7	150.879	1.0833	2.35e-06	0.00013968
c175168_g1	495.999	244.347	1.0214	2.36e-06	0.00014018
c133532_g1	172.819	62.4426	1.4687	2.39e-06	0.00014159
c167169_g1	637.503	237.233	1.4261	2.4e-06	0.00014198
c171207_g1	262.382	111.606	1.2333	2.4e-06	0.00014239
c160720_g1	109.956	32.5064	1.7581	2.41e-06	0.00014252
c150463_g1	123.125	37.7257	1.7065	2.42e-06	0.00014302
c156950_g1	96.0309	23.8851	2.0074	2.43e-06	0.00014375
c174403_g1	781.016	349.217	1.1612	2.43e-06	0.00014389
c172411_g4	47.8379	5.43822	3.1369	2.45e-06	0.0001445
c173759_g2	421.194	203.345	1.0506	2.48e-06	0.00014642
c167854_g1	39.842	3.52668	3.4979	2.49e-06	0.00014692
c161953_g1	25.5547	0.405415	5.978	2.5e-06	0.00014712
c164333_g1	28.2364	0.591038	5.5782	2.51e-06	0.00014793
c166187_g2	562.939	230.382	1.289	2.54e-06	0.00014923
c173126_g1	774.351	427.975	0.85546	2.54e-06	0.00014929
c174594_g5	340.319	158.428	1.1031	2.54e-06	0.00014958
c169517_g1	5358.43	3225.21	0.73242	2.55e-06	0.00015006
c171781_g6	98.0611	24.3606	2.0091	2.55e-06	0.00015006
c160274_g1	372.609	175.139	1.0892	2.57e-06	0.00015099
c114547_g1	84.0923	17.8646	2.2349	2.58e-06	0.00015126
c168093_g1	51.6912	7.14546	2.8548	2.59e-06	0.00015192
c165744_g2	34.0509	1.58749	4.4229	2.59e-06	0.00015193
c16141_g1	22.1724	0	Inf	2.63e-06	0.00015388
c161466_g1	125.492	39.1318	1.6812	2.63e-06	0.00015388
c83691_g1	84.2632	19.5523	2.1076	2.63e-06	0.000154
c141315_g1	616.352	322.134	0.93609	2.67e-06	0.00015596
c169859_g6	974.633	539.58	0.85302	2.67e-06	0.00015596
c173880_g5	62.3519	9.71391	2.6823	2.67e-06	0.00015609
c72390_g1	59.1232	9.53957	2.6317	2.68e-06	0.00015637
c165724_g2	37.0172	2.24774	4.0416	2.69e-06	0.00015662
c168502_g1	64.8713	11.6181	2.4812	2.69e-06	0.00015673
c168982_g6	154.931	49.7254	1.6396	2.73e-06	0.00015888
c174502_g4	71.9893	14.2997	2.3318	2.73e-06	0.00015901
c169327_g1	435.637	216.945	1.0058	2.75e-06	0.00016038
c124837_g1	278.867	126.336	1.1423	2.76e-06	0.00016074
c171287_g4	406.331	195.981	1.0519	2.77e-06	0.00016132
c157805_g2	31.8993	1.38971	4.5207	2.79e-06	0.00016233
c161684_g1	1109.54	632.898	0.80992	2.81e-06	0.00016328
c229477_g1	35.3927	2.2127	3.9996	2.87e-06	0.00016661
c158068_g1	625.216	247.592	1.3364	2.87e-06	0.00016662
c174461_g3	424.788	211.294	1.0075	2.91e-06	0.00016897
c163613_g1	269.307	103.361	1.3816	2.94e-06	0.00017028
c168041_g1	344.46	163.506	1.075	2.96e-06	0.0001712
c166605_g2	27.6618	0.810831	5.0923	2.99e-06	0.00017276
c145250_g1	13153.7	8183.61	0.68466	3e-06	0.00017313
c172946_g1	299.198	132.724	1.1727	3.03e-06	0.00017469
c173393_g1	2588.88	1565.58	0.72563	3.07e-06	0.00017672
c140168_g1	24.642	0	Inf	3.07e-06	0.00017687
c172241_g1	431.573	215.873	0.99942	3.08e-06	0.00017753
c171416_g1	4306.96	2646.55	0.70256	3.09e-06	0.0001779
c165436_g1	143.499	47.3484	1.5997	3.1e-06	0.00017791
c167098_g2	72.0551	13.9864	2.3651	3.13e-06	0.0001797
c164010_g2	617.102	329.559	0.90497	3.16e-06	0.00018126
c146726_g1	1880.53	1130.36	0.73436	3.21e-06	0.00018427
c162307_g2	35.0809	1.99291	4.1377	3.26e-06	0.00018662
c172114_g3	548.964	283.247	0.95465	3.33e-06	0.00019034
c173539_g1	46.0428	4.68675	3.2963	3.34e-06	0.00019078
c174393_g7	125.332	35.11	1.8358	3.37e-06	0.00019227
c154848_g2	31.5593	1.51177	4.3838	3.38e-06	0.00019276
c157239_g1	1204.94	683.944	0.81701	3.39e-06	0.00019319
c155406_g1	123.062	39.1225	1.6533	3.4e-06	0.00019338
c155498_g1	321.738	147.624	1.124	3.41e-06	0.0001942
c166019_g1	312.691	141.907	1.1398	3.42e-06	0.00019455
c173027_g1	67.5422	11.2265	2.5889	3.44e-06	0.00019526
c163745_g1	43.2862	3.45183	3.6485	3.44e-06	0.00019545
c162993_g1	60.1303	5.30965	3.5014	3.46e-06	0.00019613
c123621_g1	92.719	20.2712	2.1934	3.5e-06	0.00019821
c167352_g2	82.5688	18.337	2.1708	3.5e-06	0.00019821
c169321_g1	27.3883	0.700934	5.2881	3.59e-06	0.00020302
c172641_g2	39.4683	3.01789	3.7091	3.61e-06	0.00020429
c170050_g1	149.16	49.5179	1.5908	3.62e-06	0.00020451
c164996_g1	24.8305	0.405415	5.9366	3.62e-06	0.00020459
c168276_g1	2748.49	1688.01	0.70331	3.65e-06	0.000206
c141122_g1	1490.9	871.151	0.77519	3.68e-06	0.00020773
c147746_g1	4011.96	2456.64	0.70762	3.73e-06	0.00020992
c161917_g1	42.8466	4.47029	3.2607	3.74e-06	0.00021048
c173947_g3	61.2856	9.87665	2.6335	3.78e-06	0.00021273
c165885_g1	1736.53	1025.73	0.75955	3.79e-06	0.00021294
c140194_g1	640.393	341.987	0.90502	3.82e-06	0.00021452
c162997_g2	21.6656	0	Inf	3.89e-06	0.00021807
c147765_g1	2587.72	1551.39	0.73812	3.89e-06	0.0002181
c163884_g1	28.8967	0.72946	5.3079	3.89e-06	0.00021837
c171504_g1	151.42	28.2902	2.4202	3.96e-06	0.00022227
c165546_g1	1077.33	618.602	0.80037	3.97e-06	0.00022258
c151280_g1	143.187	40.5336	1.8207	4.01e-06	0.00022398
c161276_g1	1246.7	720.82	0.7904	4.01e-06	0.00022398
c148077_g1	1166.34	349.171	1.74	4.05e-06	0.00022616
c133240_g1	532.259	248.613	1.0982	4.06e-06	0.00022643
c146349_g1	4445.81	2758.8	0.6884	4.07e-06	0.00022653
c161463_g2	657.357	351.927	0.9014	4.07e-06	0.0002266
c164781_g1	2117.57	1235.47	0.77735	4.08e-06	0.00022714
c163620_g1	46.4022	5.31196	3.1269	4.13e-06	0.00022929
c168746_g2	43.4277	3.71882	3.5457	4.14e-06	0.00022964
c143661_g1	46.913	5.57664	3.0725	4.15e-06	0.00022989
c165868_g2	48.8977	5.89083	3.0532	4.17e-06	0.00023112
c94583_g1	1651.66	980.03	0.75302	4.18e-06	0.00023141
c172751_g1	147.553	51.3745	1.5221	4.19e-06	0.00023184
c174345_g2	127.755	42.0833	1.6021	4.19e-06	0.00023184
c169411_g1	409.79	198.008	1.0493	4.2e-06	0.00023218
c131806_g1	1213.38	708.343	0.77651	4.21e-06	0.00023291
c173957_g1	1723.39	1034.13	0.73684	4.22e-06	0.00023331
c166833_g1	8516.84	5352.3	0.67016	4.26e-06	0.00023509
c166682_g1	55.6146	8.37473	2.7313	4.34e-06	0.00023914
c23180_g1	42.6181	3.86376	3.4634	4.39e-06	0.00024164
c173886_g5	139.211	45.9366	1.5996	4.4e-06	0.00024186
c174622_g2	21.309	0	Inf	4.41e-06	0.00024239
c171369_g1	88.7046	15.4239	2.5238	4.43e-06	0.00024325
c171781_g3	26.9374	0.660249	5.3505	4.45e-06	0.00024409
c172818_g4	65.5142	11.7125	2.4838	4.45e-06	0.00024409
c168952_g1	479.673	214.855	1.1587	4.5e-06	0.00024644
c173759_g1	85.9188	20.307	2.081	4.5e-06	0.00024644
c151603_g1	2960.46	1820.89	0.70118	4.56e-06	0.00024996
c174372_g2	65.2196	11.7574	2.4717	4.58e-06	0.00025084
c112626_g1	1220.71	709.663	0.78251	4.59e-06	0.00025127
c172046_g1	76.0963	17.0034	2.162	4.61e-06	0.00025191
c172930_g2	307.203	95.926	1.6792	4.64e-06	0.00025333
c163431_g7	21.3472	0	Inf	4.67e-06	0.00025463
c172271_g1	21.2981	0	Inf	4.75e-06	0.00025891
c167511_g2	458.05	233.822	0.9701	4.76e-06	0.00025938
c173957_g2	2591.53	1584.41	0.70986	4.78e-06	0.00026062
c149205_g1	21.2703	0	Inf	4.8e-06	0.00026093
c170101_g1	32.636	1.8765	4.1204	4.79e-06	0.00026093
c152443_g1	24.3688	0.405415	5.9095	4.82e-06	0.0002624
c171060_g3	316.698	149.778	1.0803	4.83e-06	0.00026244
c158824_g1	5335.57	3284.45	0.69999	4.87e-06	0.00026463
c157533_g2	664.77	356.881	0.89741	4.91e-06	0.00026653
c170883_g1	37.7538	1.09419	5.1087	4.93e-06	0.00026786
c172977_g3	69.5506	11.6026	2.5836	4.94e-06	0.00026839
c160883_g2	1172.41	683.729	0.77798	4.95e-06	0.00026853
c166876_g1	58.221	10.1283	2.5231	5.1e-06	0.0002761
c133221_g1	266.37	92.9704	1.5186	5.12e-06	0.00027707
c163737_g2	535.002	287.148	0.89775	5.15e-06	0.00027853
c160682_g1	354.974	170.411	1.0587	5.17e-06	0.00027939
c95350_g1	162.328	59.8534	1.4394	5.2e-06	0.00028119
c154045_g1	52.334	7.5125	2.8004	5.22e-06	0.00028216
c170182_g5	51.9916	3.23203	4.0078	5.24e-06	0.00028312
c169969_g5	46.6671	6.02274	2.9539	5.35e-06	0.00028864
c172830_g3	35.1111	2.83791	3.629	5.37e-06	0.00028979
c156343_g1	148.17	48.8346	1.6013	5.41e-06	0.00029151
c165410_g10	20.9286	0	Inf	5.41e-06	0.00029193
c168604_g1	864.401	488.924	0.82209	5.47e-06	0.00029477
c163865_g2	194.918	58.3535	1.74	5.57e-06	0.00030003
c155038_g1	43.3228	4.74944	3.1893	5.62e-06	0.00030217
c174735_g1	338.254	125.65	1.4287	5.75e-06	0.0003085
c174844_g1	1798.82	604.289	1.5737	5.81e-06	0.00031163
c132597_g1	560.995	297.051	0.91728	5.86e-06	0.00031419
c32150_g1	84.2465	20.6652	2.0274	5.87e-06	0.00031448
c162855_g3	1315.47	766.243	0.77971	5.89e-06	0.00031521
c171725_g1	351.165	171.671	1.0325	5.91e-06	0.00031644
c160167_g6	20.8303	0	Inf	6.01e-06	0.00032158
c172643_g1	254.98	107.691	1.2435	6.08e-06	0.00032448
c170528_g1	38.2111	3.05857	3.6431	6.1e-06	0.00032556
c147031_g2	430.447	66.0904	2.7033	6.12e-06	0.00032644
c119864_g1	74.7073	15.5762	2.2619	6.12e-06	0.00032665
c162179_g1	1209.68	696.736	0.79594	6.13e-06	0.00032693
c173717_g1	62.2058	6.25556	3.3138	6.15e-06	0.00032769
c123411_g1	1164.21	681.702	0.77214	6.16e-06	0.00032797
c173887_g1	970.051	564.319	0.78155	6.22e-06	0.00033061
c155629_g1	91.1377	22.9872	1.9872	6.22e-06	0.00033062
c139092_g1	431.307	221.303	0.96269	6.23e-06	0.00033114
c164308_g1	183.795	70.595	1.3805	6.24e-06	0.00033161
c169422_g1	1345.02	787.685	0.77194	6.25e-06	0.00033161
c79137_g1	890.555	509.21	0.80644	6.25e-06	0.00033161
c42199_g2	268.47	97.6101	1.4597	6.29e-06	0.00033385
c174756_g12	219.778	30.6241	2.8433	6.31e-06	0.00033448
c157830_g3	171.762	29.3517	2.5489	6.37e-06	0.0003371
c51339_g1	142.504	10.909	3.7074	6.39e-06	0.00033759
c14618_g1	301.384	49.6125	2.6028	6.41e-06	0.00033876
c157164_g3	1177.95	689.054	0.77359	6.43e-06	0.00033974
c174390_g1	415.726	208.731	0.99399	6.48e-06	0.00034157
c157929_g2	308.846	143.777	1.1031	6.49e-06	0.00034211
c170205_g3	44.6088	1.43039	4.9628	6.53e-06	0.00034397
c146821_g1	20.7938	0	Inf	6.54e-06	0.00034437
c165635_g2	43.9429	4.77233	3.2029	6.55e-06	0.00034473
c170577_g2	69701	43960.7	0.66496	6.57e-06	0.00034545
c143660_g1	48.5457	5.8445	3.0542	6.6e-06	0.00034672
c168405_g2	36.7538	1.75444	4.3888	6.66e-06	0.00034972
c143846_g1	278.788	128.402	1.1185	6.72e-06	0.00035276
c128713_g1	550.133	294.224	0.90287	6.79e-06	0.00035613
c174838_g1	1997.2	1202.7	0.7317	6.94e-06	0.00036345
c166565_g1	333.103	133.282	1.3215	6.96e-06	0.00036403
c168298_g2	57.1297	9.31414	2.6167	6.97e-06	0.00036436
c173826_g6	137.341	41.9771	1.7101	7.01e-06	0.00036626
c211305_g1	282.207	119.916	1.2347	7.04e-06	0.00036757
c153187_g1	855.657	227.377	1.9119	7.11e-06	0.000371
c158263_g1	31.6449	1.80728	4.1301	7.13e-06	0.0003715
c188298_g1	82.2501	19.8137	2.0535	7.14e-06	0.00037189
c163236_g1	78.4916	16.5777	2.2433	7.25e-06	0.00037711
c173363_g2	148.275	46.3088	1.6789	7.32e-06	0.00038035
c174500_g1	108.431	30.8812	1.812	7.33e-06	0.00038085
c133946_g1	2307.05	1376.37	0.74518	7.36e-06	0.00038234
c157580_g1	817.833	463.593	0.81895	7.39e-06	0.00038373
c154705_g3	146.572	32.965	2.1526	7.42e-06	0.0003852
c170532_g5	101.313	28.0617	1.8521	7.43e-06	0.00038539
c146832_g1	212.551	91.926	1.2093	7.47e-06	0.00038709
c225214_g1	93.1691	24.6267	1.9196	7.48e-06	0.00038767
c104329_g1	3526.37	2193.67	0.68484	7.49e-06	0.0003881
c173502_g2	2786.72	1723.68	0.69308	7.59e-06	0.00039293
c173359_g1	488.26	174.779	1.4821	7.63e-06	0.00039451
c159182_g1	90.887	23.1009	1.9761	7.64e-06	0.00039485
c146457_g1	174.272	66.3357	1.3935	7.82e-06	0.00040385
c169685_g1	117.788	36.3541	1.696	7.92e-06	0.00040836
c164198_g1	39.7715	2.641	3.9126	7.93e-06	0.00040881
c168373_g3	136.648	42.8876	1.6718	7.94e-06	0.00040905
c161126_g2	2314.96	1424.55	0.70048	7.97e-06	0.00041022
c131641_g1	3446.44	2067.89	0.73695	8e-06	0.00041194
c117742_g1	477.494	248.966	0.93954	8.03e-06	0.00041329
c166359_g5	250.011	109.399	1.1924	8.08e-06	0.00041545
c168511_g1	836.296	323.029	1.3724	8.13e-06	0.0004178
c171609_g1	76.2989	16.7275	2.1894	8.14e-06	0.00041812
c174646_g3	46.9512	6.00073	2.968	8.15e-06	0.00041841
c168253_g1	2000.34	1192.85	0.74584	8.17e-06	0.0004194
c160421_g1	38.3101	3.60241	3.4107	8.2e-06	0.00042102
c174245_g2	71.2707	15.0399	2.2445	8.27e-06	0.000424
c167009_g2	304.285	144.797	1.0714	8.28e-06	0.00042405
c173762_g1	66.9415	11.2819	2.5689	8.37e-06	0.00042841
c154698_g1	475.79	161.106	1.5623	8.56e-06	0.0004375
c165827_g1	67.0077	13.0657	2.3585	8.56e-06	0.00043757
c159538_g1	32.9527	1.98075	4.0563	8.6e-06	0.00043918
c17198_g1	369.174	180.05	1.0359	8.62e-06	0.00044002
c174390_g2	802.343	314.754	1.35	8.63e-06	0.00044034
c172636_g1	96.7055	5.49758	4.1367	8.71e-06	0.00044463
c165598_g1	557.518	298.685	0.90039	8.75e-06	0.00044659
c162945_g1	32.9271	1.88301	4.1282	8.85e-06	0.00045109
c172995_g1	43.1068	4.3155	3.3203	8.85e-06	0.00045109
c155097_g1	1308.92	778.137	0.75028	8.91e-06	0.00045383
c131670_g1	206.999	61.6309	1.7479	8.92e-06	0.00045425
c166908_g3	80.8294	17.7435	2.1876	9e-06	0.00045782
c158381_g1	32.9483	1.77311	4.2158	9.04e-06	0.00045936
c153010_g1	27.57	1.10635	4.6392	9.04e-06	0.00045958
c154215_g1	260.842	117.236	1.1538	9.11e-06	0.00046246
c168901_g1	60.2321	11.0335	2.4486	9.13e-06	0.00046361
c167199_g1	704.415	396.414	0.82942	9.18e-06	0.00046554
c161281_g1	830.609	480.316	0.79018	9.2e-06	0.00046657
c165096_g1	51.3636	6.27511	3.033	9.22e-06	0.0004677
c169882_g1	51.7589	8.06054	2.6829	9.36e-06	0.00047402
c170909_g1	128.02	34.1254	1.9075	9.36e-06	0.00047402
c174159_g9	25.6467	0.591038	5.4394	9.38e-06	0.00047482
c160458_g1	2467.16	1521.13	0.69771	9.45e-06	0.00047813
c170010_g1	778.991	444.798	0.80846	9.48e-06	0.00047934
c169857_g1	47.3597	6.25556	2.9204	9.5e-06	0.00048004
c169214_g1	782.29	436.661	0.84119	9.51e-06	0.00048012
c173938_g1	243.75	110.084	1.1468	9.63e-06	0.00048529
c156797_g1	168.567	64.0024	1.3971	9.66e-06	0.00048661
c168637_g9	20.0801	0	Inf	9.7e-06	0.00048866
c164274_g1	624.63	343.403	0.8631	9.72e-06	0.00048952
c159304_g1	573.553	314.652	0.86617	9.73e-06	0.00048995
c147291_g1	3019.73	1891.49	0.6749	9.79e-06	0.0004922
c42692_g1	256.523	116.795	1.1351	9.85e-06	0.00049501
c132488_g1	69.7921	14.8094	2.2366	9.86e-06	0.00049544
c166037_g1	579.624	312.442	0.89153	9.94e-06	0.00049896
c150403_g1	48.9175	3.64309	3.7471	9.95e-06	0.00049923
c170061_g2	132.14	45.0515	1.5524	9.97e-06	0.00050022
c171764_g3	906.644	529	0.77727	9.99e-06	0.00050083
c166100_g3	46.2165	5.49193	3.073	9.99e-06	0.00050091
c157222_g1	23.0525	0.295519	6.2855	1.01e-05	0.00050403
c166893_g1	387.705	194.934	0.99197	1.01e-05	0.00050444
c163517_g1	499.634	244.785	1.0294	1.02e-05	0.00051098
c148390_g1	666.319	312.788	1.091	1.03e-05	0.00051358
c174614_g2	47.3746	5.70608	3.0535	1.04e-05	0.00051741
c164458_g2	260.997	40.0759	2.7032	1.04e-05	0.0005188
c152356_g1	178.792	72.9796	1.2927	1.04e-05	0.00051893
c158409_g1	12158	7742.6	0.65101	1.04e-05	0.00052087
c114573_g1	87.5776	22.0581	1.9893	1.05e-05	0.00052455
c132127_g1	323.555	153.968	1.0714	1.06e-05	0.00052999
c97556_g1	30.8606	1.7666	4.1267	1.07e-05	0.00053141
c172657_g2	122.339	40.5986	1.5914	1.07e-05	0.00053412
c171540_g5	25.2983	0.700934	5.1736	1.08e-05	0.00053631
c98927_g1	22.9157	0.405415	5.8208	1.09e-05	0.00054142
c116065_g1	25.1467	0.810831	4.9548	1.09e-05	0.00054259
c174256_g1	1470.31	889.235	0.72548	1.1e-05	0.00054586
c155745_g1	49.1182	7.02571	2.8055	1.1e-05	0.0005472
c145461_g1	712.954	403.469	0.82135	1.11e-05	0.00055116
c165774_g11	29.1406	1.18208	4.6236	1.11e-05	0.00055116
c156108_g1	441.533	227.287	0.95801	1.12e-05	0.00055754
c173599_g1	61.2127	12.0356	2.3465	1.14e-05	0.00056479
c117793_g1	150.718	54.0723	1.4789	1.14e-05	0.00056609
c153736_g1	32.1686	2.04996	3.972	1.16e-05	0.00057369
c164856_g1	1383.31	840.772	0.71834	1.16e-05	0.00057537
c170219_g1	1042.22	612.197	0.7676	1.17e-05	0.00057683
c174385_g1	1765.55	1072.05	0.71974	1.17e-05	0.0005792
c154006_g1	49.7915	7.26838	2.7762	1.2e-05	0.00059185
c161231_g1	93.4343	28.2265	1.7269	1.22e-05	0.00060335
c174699_g1	126.246	42.4255	1.5732	1.25e-05	0.0006167
c174155_g2	1506.97	904.353	0.73669	1.26e-05	0.00061807
c124325_g1	22.6805	0.405415	5.8059	1.26e-05	0.0006188
c172619_g1	1069.49	628.724	0.76642	1.26e-05	0.00062062
c133817_g1	668.81	374.458	0.83679	1.26e-05	0.00062076
c167980_g1	3379.52	2116.91	0.67486	1.28e-05	0.00062886
c238043_g1	93.687	26.7515	1.8082	1.29e-05	0.00063102
c160884_g1	30.5806	1.54681	4.3053	1.29e-05	0.00063128
c168352_g2	545.547	301.452	0.85578	1.29e-05	0.00063128
c160103_g1	2350.78	1468.32	0.67897	1.3e-05	0.00063521
c152790_g2	156.12	18.3442	3.0893	1.3e-05	0.00063565
c164331_g1	576.869	313.613	0.87926	1.32e-05	0.00064312
c162964_g1	397.062	206.964	0.93998	1.32e-05	0.00064333
c155321_g1	574.912	320.296	0.84393	1.32e-05	0.00064606
c105465_g1	871.743	498.699	0.80573	1.32e-05	0.00064644
c171738_g5	92.6138	26.0749	1.8286	1.33e-05	0.00064761
c163371_g2	256.144	100.559	1.3489	1.34e-05	0.00065104
c162557_g1	4241.18	2617.97	0.69602	1.34e-05	0.00065129
c163876_g1	30.718	1.47108	4.3841	1.34e-05	0.00065241
c165166_g1	1281.92	775.999	0.72418	1.35e-05	0.00065579
c161769_g1	1064.28	605.099	0.81464	1.37e-05	0.00066642
c167224_g12	40.8334	4.70876	3.1163	1.38e-05	0.00066942
c169515_g2	174.031	67.3293	1.37	1.4e-05	0.00067613
c173396_g2	5507.29	2572.23	1.0983	1.4e-05	0.00067613
c160880_g1	829.035	481.463	0.78401	1.4e-05	0.00067765
c174238_g6	33.1664	2.53674	3.7087	1.41e-05	0.00068074
c164917_g1	1210.1	735.539	0.71826	1.42e-05	0.00068547
c139835_g1	2229.94	1386.5	0.68556	1.42e-05	0.00068637
c172411_g3	24.7192	0.810831	4.9301	1.42e-05	0.00068637
c131583_g1	325.096	155.915	1.0601	1.43e-05	0.00068901
c153956_g1	510.478	272.065	0.9079	1.44e-05	0.0006929
c147937_g1	782.818	442.569	0.82277	1.44e-05	0.00069502
c158013_g1	1842.63	1107.68	0.73422	1.45e-05	0.00069688
c174070_g1	278.35	130.967	1.0877	1.48e-05	0.00071019
c172043_g1	2132.27	1324.11	0.68736	1.49e-05	0.00071606
c157363_g1	1098.46	219.438	2.3236	1.49e-05	0.00071703
c167434_g2	1432.82	871.85	0.7167	1.5e-05	0.00071798
c150676_g1	102.785	30.7602	1.7405	1.5e-05	0.00071846
c173036_g1	192.274	79.6147	1.2721	1.5e-05	0.0007199
c167502_g1	15275	9935.76	0.62047	1.5e-05	0.00072081
c163393_g1	566.983	261.392	1.1171	1.51e-05	0.00072425
c163449_g1	114.068	37.0457	1.6225	1.52e-05	0.00072611
c168146_g2	110.498	34.1802	1.6928	1.56e-05	0.00074387
c161608_g1	1742.98	1080.66	0.68964	1.57e-05	0.00075013
c170058_g5	22.2405	0.36473	5.9302	1.57e-05	0.00075013
c172618_g2	1350.62	803.605	0.74906	1.59e-05	0.00075577
c165165_g4	60.4327	11.4169	2.4042	1.59e-05	0.00075639
c152730_g1	1075.91	638.612	0.75254	1.6e-05	0.00076017
c166793_g4	19.2722	0	Inf	1.6e-05	0.0007612
c173490_g1	200.588	86.1234	1.2198	1.61e-05	0.000764
c159730_g1	363.381	184.704	0.97627	1.61e-05	0.00076492
c160300_g1	95.3077	19.6738	2.2763	1.61e-05	0.00076672
c172633_g2	32.8928	2.4839	3.7271	1.62e-05	0.00076776
c143244_g2	80.1627	20.2705	1.9835	1.65e-05	0.00078456
c25125_g1	1566.43	952.24	0.71808	1.67e-05	0.00079075
c156463_g2	5745.75	3674.04	0.64513	1.67e-05	0.00079159
c159016_g1	75.0083	18.2384	2.0401	1.67e-05	0.00079287
c167129_g1	34.2991	2.47405	3.7932	1.69e-05	0.00079778
c174442_g4	19.1165	0	Inf	1.69e-05	0.00079954
c140940_g1	5086.23	1043.18	2.2856	1.7e-05	0.00080474
c167615_g1	3465.17	2225.83	0.63858	1.71e-05	0.00080604
c172545_g1	5404.4	3460.33	0.64322	1.71e-05	0.00080651
c148348_g1	202.275	76.7084	1.3989	1.71e-05	0.0008074
c159809_g1	53.864	8.78666	2.6159	1.71e-05	0.00080936
c162287_g1	230.14	100.76	1.1916	1.72e-05	0.00081092
c104296_g1	242.011	83.9283	1.5278	1.73e-05	0.00081366
c172718_g3	190.374	81.2711	1.228	1.73e-05	0.00081411
c169393_g2	1065.34	637.87	0.73998	1.73e-05	0.00081476
c170301_g2	19.0182	0	Inf	1.75e-05	0.00082378
c172482_g5	21.8924	0.36473	5.9075	1.76e-05	0.00082756
c173813_g1	745	426.352	0.8052	1.76e-05	0.00082992
c156416_g1	155.841	58.8526	1.4049	1.79e-05	0.00083985
c165762_g1	29.6874	1.91718	3.9528	1.79e-05	0.00084148
c162249_g1	371.477	127.201	1.5462	1.79e-05	0.00084183
c173708_g1	160.431	60.1534	1.4152	1.79e-05	0.00084227
c237545_g1	1077.33	642.855	0.74489	1.8e-05	0.00084383
c170578_g1	3015.38	1895.67	0.66963	1.8e-05	0.00084609
c152548_g1	464.355	194.861	1.2528	1.82e-05	0.00085153
c174451_g1	479.432	203.786	1.2343	1.82e-05	0.00085153
c104120_g1	60.1654	6.21488	3.2751	1.89e-05	0.00088243
c172498_g3	61.1822	8.5033	2.847	1.89e-05	0.00088286
c174756_g5	39.9061	4.91639	3.0209	1.89e-05	0.00088568
c132972_g1	186.16	76.5037	1.2829	1.93e-05	0.00090144
c142573_g2	162.523	64.6131	1.3307	1.95e-05	0.00091169
c103282_g1	231.526	104.306	1.1503	1.97e-05	0.00092038
c172446_g1	64.8733	13.0516	2.3134	1.97e-05	0.00092061
c98808_g1	18.8769	0	Inf	1.97e-05	0.00092084
c134007_g1	1705.15	1070.76	0.67127	1.98e-05	0.00092157
c172714_g2	616.685	345.537	0.83569	1.99e-05	0.00092848
c174054_g2	9164.17	1858.64	2.3018	2.01e-05	0.000935
c154048_g1	337.131	165.662	1.0251	2.01e-05	0.00093726
c156631_g1	774.46	449.213	0.78579	2.01e-05	0.00093726
c171485_g6	59.3667	11.3884	2.3821	2.01e-05	0.00093726
c123746_g1	717.304	416.977	0.78261	2.02e-05	0.00093739
c174024_g1	161.33	60.8707	1.4062	2.03e-05	0.00094121
c153342_g1	188.428	77.328	1.2849	2.03e-05	0.000943
c165398_g1	605.543	341.255	0.82738	2.03e-05	0.00094303
c135630_g1	38.8867	4.11208	3.2413	2.03e-05	0.00094329
c168466_g1	48.3677	7.88708	2.6165	2.05e-05	0.00094967
c166803_g1	455.062	244.526	0.89608	2.05e-05	0.00095011
c237772_g1	18.7702	0	Inf	2.05e-05	0.00095135
c167429_g2	21.6851	0.295519	6.1973	2.06e-05	0.0009547
c170466_g3	149.47	32.3768	2.2068	2.07e-05	0.00095845
c168091_g1	71.0893	15.709	2.178	2.07e-05	0.00095852
c165463_g1	733.855	407.495	0.84871	2.08e-05	0.00096253
c166744_g2	1230.99	748.808	0.71715	2.08e-05	0.00096372
c170924_g1	1142.61	690.706	0.72619	2.09e-05	0.00096675
c168700_g1	2786.07	1671.24	0.73731	2.09e-05	0.00096782
c88144_g1	21.0529	0	Inf	2.09e-05	0.00096782
c161182_g1	2338.23	1442.86	0.69648	2.1e-05	0.00096826
c149901_g1	24.0461	0.591038	5.3464	2.12e-05	0.00097867
c171828_g2	248.946	114.518	1.1203	2.14e-05	0.00098798
c173676_g3	47.2033	7.25766	2.7013	2.15e-05	0.00099265
c155398_g1	338.287	167.872	1.0109	2.16e-05	0.00099796
c123005_g1	31.9571	2.68733	3.5719	2.17e-05	0.00099879
c130897_g2	18.5866	0	Inf	2.19e-05	0.0010089
c173818_g2	74.1792	7.66729	3.2742	2.2e-05	0.0010111
c162476_g1	1890.61	1175.91	0.68507	2.22e-05	0.0010214
c174711_g1	128.24	15.3715	3.0605	2.23e-05	0.001025
c168304_g1	1023.95	616.503	0.73196	2.24e-05	0.0010287
c171006_g1	289.44	137.733	1.0714	2.24e-05	0.0010299
c156168_g1	638.615	360.69	0.82419	2.25e-05	0.0010304
c172395_g1	128.24	43.3853	1.5636	2.24e-05	0.0010304
c147664_g1	159.097	61.9024	1.3618	2.27e-05	0.0010429
c157694_g1	18.4778	0	Inf	2.28e-05	0.0010439
c141224_g1	547.675	307.343	0.83347	2.28e-05	0.0010469
c154359_g1	830.673	497.157	0.74058	2.29e-05	0.0010499
c156344_g1	31.9206	2.75654	3.5336	2.3e-05	0.0010517
c226975_g1	43.6861	6.61942	2.7224	2.3e-05	0.0010517
c162997_g1	18.4436	0	Inf	2.31e-05	0.0010547
c168507_g1	818.218	482.467	0.76206	2.31e-05	0.0010547
c152249_g1	25.8281	1.17556	4.4575	2.31e-05	0.0010548
c174724_g1	46.7954	7.57519	2.627	2.32e-05	0.0010583
c164365_g1	23.7387	0.591038	5.3278	2.32e-05	0.0010597
c174081_g2	29.1445	1.94571	3.9049	2.32e-05	0.0010597
c164970_g1	33.4012	3.01137	3.4714	2.36e-05	0.0010757
c168792_g1	321.258	161.895	0.98868	2.36e-05	0.0010763
c167559_g1	361.867	185.311	0.96551	2.37e-05	0.0010811
c164002_g2	348.81	150.489	1.2128	2.37e-05	0.0010812
c144666_g1	144.877	49.2091	1.5578	2.38e-05	0.0010848
c132155_g1	1634.8	984.072	0.73228	2.38e-05	0.0010852
c87269_g1	21.5009	0.405415	5.7289	2.43e-05	0.0011026
c132880_g1	443.633	240.445	0.88366	2.43e-05	0.0011052
c170590_g8	257.369	65.5404	1.9734	2.44e-05	0.0011092
c161494_g1	826.798	339.575	1.2838	2.45e-05	0.0011115
c173947_g1	85.3609	13.5085	2.6597	2.45e-05	0.0011128
c237197_g1	440.593	238.186	0.88736	2.47e-05	0.0011209
c172841_g1	70.5532	17.4252	2.0175	2.48e-05	0.0011234
c171613_g1	427.502	137.587	1.6356	2.49e-05	0.0011257
c147254_g1	230.593	44.1297	2.3855	2.49e-05	0.0011291
c174072_g2	38.1496	4.41324	3.1118	2.5e-05	0.0011293
c162611_g1	95.0332	28.7893	1.7229	2.52e-05	0.0011381
c149844_g1	88.445	24.6739	1.8418	2.52e-05	0.0011393
c166861_g1	1997.08	1247.39	0.67898	2.57e-05	0.0011596
c171815_g6	18.3258	0	Inf	2.58e-05	0.0011639
c169359_g1	74.2867	18.5568	2.0012	2.6e-05	0.0011736
c156691_g1	69.0125	16.6467	2.0516	2.6e-05	0.0011744
c170376_g1	352.823	178.02	0.9869	2.62e-05	0.0011785
c152345_g2	48.6744	2.26975	4.4226	2.66e-05	0.0011992
c160381_g2	35.863	3.90357	3.1996	2.67e-05	0.0012032
c168040_g1	1541.23	967.781	0.67133	2.68e-05	0.0012052
c162501_g2	107.876	35.5396	1.6019	2.71e-05	0.0012162
c173866_g2	62.2337	12.6439	2.2993	2.72e-05	0.0012208
c146567_g1	2106.98	1331.44	0.66219	2.73e-05	0.0012269
c169741_g2	8119.65	3784.84	1.1012	2.73e-05	0.0012269
c169607_g1	1048.16	636.22	0.72026	2.74e-05	0.0012305
c135926_g1	2256.25	1322.39	0.77078	2.76e-05	0.0012365
c154442_g1	67.3093	15.9092	2.0809	2.76e-05	0.0012368
c156299_g1	73.7773	18.713	1.9791	2.77e-05	0.0012399
c173495_g2	522.53	180.607	1.5327	2.77e-05	0.0012399
c169115_g10	757.369	300.659	1.3329	2.78e-05	0.0012453
c155719_g1	75.1899	19.3489	1.9583	2.81e-05	0.0012569
c185550_g1	1005.26	597.423	0.75074	2.82e-05	0.0012603
c147042_g2	204.888	90.8672	1.173	2.83e-05	0.0012661
c167158_g3	74.7863	19.5851	1.933	2.85e-05	0.0012728
c164845_g1	1054.53	352.847	1.5795	2.87e-05	0.001284
c166802_g1	401.77	211.486	0.92581	2.88e-05	0.0012844
c122166_g1	439.6	232.918	0.91637	2.89e-05	0.0012887
c150811_g1	138.619	54.6605	1.3426	2.9e-05	0.0012924
c116533_g2	18.189	0	Inf	2.91e-05	0.0012958
c149889_g1	735.717	427.911	0.78184	2.92e-05	0.0013015
c171592_g2	1770.94	1121.58	0.65898	2.92e-05	0.0013015
c164585_g6	178.195	34.8802	2.353	2.94e-05	0.0013067
c165413_g1	564.66	316.735	0.8341	2.94e-05	0.0013069
c170580_g1	21.1099	0.405415	5.7024	2.95e-05	0.0013106
c156235_g1	2695.29	1163.99	1.2114	2.99e-05	0.0013305
c174932_g1	787.808	466.535	0.75586	3e-05	0.0013313
c168780_g1	88.5582	24.6047	1.8477	3.04e-05	0.0013475
c174590_g1	2257.24	1444.75	0.64374	3.04e-05	0.0013485
c170741_g2	36.4485	4.23978	3.1038	3.05e-05	0.0013538
c162742_g1	472.755	165.093	1.5178	3.06e-05	0.0013561
c172482_g4	30.0655	2.24123	3.7458	3.07e-05	0.0013591
c163747_g1	930.217	552.227	0.75231	3.12e-05	0.0013832
c168628_g1	260.943	128.779	1.0188	3.13e-05	0.0013838
c174578_g1	70.0917	16.4848	2.0881	3.13e-05	0.0013842
c148722_g1	189.042	77.4621	1.2871	3.15e-05	0.0013916
c160732_g1	218.127	100.088	1.1239	3.18e-05	0.0014039
c169748_g1	495.6	110.738	2.162	3.22e-05	0.0014191
c66139_g1	17.8922	0	Inf	3.23e-05	0.001426
c154364_g1	175.442	75.5191	1.2161	3.24e-05	0.001427
c161243_g2	216.939	98.3398	1.1414	3.25e-05	0.0014339
c151742_g1	33.0296	1.02498	5.0101	3.26e-05	0.0014348
c159372_g1	397.888	211.021	0.91498	3.27e-05	0.0014389
c157281_g1	86.426	23.7597	1.8629	3.27e-05	0.001441
c164143_g2	51.3655	5.65237	3.1839	3.27e-05	0.0014411
c237498_g1	2164.56	1377.46	0.65207	3.34e-05	0.0014703
c165517_g1	57.3217	12.3532	2.2142	3.36e-05	0.0014771
c168448_g2	515.152	285.62	0.8509	3.37e-05	0.0014794
c149381_g1	1416.28	878.034	0.68976	3.37e-05	0.0014797
c158002_g1	175.381	73.5804	1.2531	3.37e-05	0.0014797
c172555_g2	46.4516	7.52886	2.6252	3.38e-05	0.001486
c164269_g1	693.683	287.187	1.2723	3.41e-05	0.0014958
c164522_g2	106.036	33.6527	1.6558	3.41e-05	0.0014958
c168184_g2	194.56	82.8115	1.2323	3.41e-05	0.0014958
c173220_g1	94.593	27.9204	1.7604	3.41e-05	0.0014958
c143131_g1	1201.72	741.928	0.69574	3.42e-05	0.0014976
c168225_g1	216.669	99.8447	1.1177	3.42e-05	0.0014979
c173265_g3	52.8553	8.76465	2.5923	3.43e-05	0.0015035
c171937_g5	68.1216	12.8563	2.4056	3.45e-05	0.0015106
c169637_g2	25.3024	0.810831	4.9637	3.46e-05	0.0015113
c137599_g1	55.6569	11.3511	2.2937	3.53e-05	0.0015445
[truncated: 1,568 more rows]
