# Supplementary material for: Physiological and transcriptomic responses of Lanzhou Lily (Lilium davidii, var. unicolor) to cold stress
Source: PLoS One. 2020 Jan 23;15(1):e0227921. doi: 10.1371/journal.pone.0227921 (PMC6977731; doi:10.1371/journal.pone.0227921)
Supplement: S6 Table — CK: control (20°C); LT: low temperature (4°C). (XLS) [file pone.0227921.s006.xls]

## Sheet: LTvsCK DEG Down (2982)
S6 Table. Significantly enriched down-regulated DEGs of LTvsCK. CK: control (20 °C); LT: low temperature (4 °C).
Gene_ID	readcount_LT	readcount_CK	log2FoldChange	Pval	Padj
c112106_g1	0.897519	2054.8	-11.161	9.687e-225	5.1147e-220
c186104_g1	0.589788	709.311	-10.232	1.4596e-123	2.1018e-119
c152404_g2	613.047	5650.94	-3.2044	2.6176e-83	1.4808e-79
c163262_g1	105.986	4619.64	-5.4458	4.8851e-79	2.4181e-75
c187840_g1	0.626097	351.734	-9.1339	1.6883e-73	7.0375e-70
c211319_g1	338.345	2835.36	-3.067	3.814e-69	1.373e-65
c149972_g1	1566.5	11752.5	-2.9074	6.5823e-69	2.3169e-65
c106185_g1	5.90837	640.061	-6.7593	7.7675e-65	2.5109e-61
c156367_g1	691.784	4635.09	-2.7442	2.8678e-55	7.5708e-52
c55849_g1	65.9029	891.774	-3.7583	1.1475e-52	2.6731e-49
c140894_g1	351.021	2111.81	-2.5889	5.0255e-49	1.1212e-45
c133073_g1	277.864	1726.3	-2.6352	1.5856e-47	3.2198e-44
c173456_g1	13.5777	410.601	-4.9184	2.0229e-47	4.0052e-44
c85660_g1	3174.15	14503.8	-2.192	3.3495e-47	6.55e-44
c173715_g1	143.738	1072.56	-2.8995	7.0447e-47	1.3444e-43
c85647_g1	25.3175	405.811	-4.0026	9.8806e-44	1.7198e-40
c17172_g1	645.722	3888.11	-2.5901	1.524e-43	2.6239e-40
c168145_g2	100.982	800.373	-2.9866	3.3426e-43	5.6931e-40
c171670_g1	723.513	3430.76	-2.2454	5.1244e-43	8.2826e-40
c84858_g1	1945.8	8300.02	-2.0927	2.5113e-42	3.862e-39
c174265_g2	5.19902	252.855	-5.6039	2.8198e-41	4.1357e-38
c168008_g1	131.469	873.422	-2.732	8.6374e-40	1.1694e-36
c171524_g2	20.6462	332.06	-4.0075	9.3011e-39	1.1731e-35
c153649_g1	6500.2	24707.9	-1.9264	1.087e-38	1.3348e-35
c114135_g1	341.566	1705.56	-2.32	1.4081e-38	1.7157e-35
c163349_g3	26.5208	361.828	-3.7701	2.1064e-37	2.4533e-34
c171051_g2	5.07518	213.952	-5.3977	2.1847e-37	2.4896e-34
c105816_g1	109.427	739.663	-2.7569	2.2426e-37	2.5373e-34
c167718_g1	1051.54	4250.63	-2.0152	3.0275e-36	3.3072e-33
c198267_g1	1085.6	7132.34	-2.7159	4.2207e-36	4.548e-33
c151629_g1	409.054	1866.49	-2.19	4.7873e-36	5.0892e-33
c166243_g1	292.177	1399.28	-2.2598	4.2071e-35	4.3555e-32
c142609_g1	6583.25	23706.1	-1.8484	6.6869e-35	6.8778e-32
c198762_g1	102.743	1224	-3.5745	2.764e-34	2.7363e-31
c165410_g1	36.0727	496.702	-3.7834	1.5373e-33	1.4409e-30
c171508_g1	138.852	791.973	-2.5119	4.6319e-33	4.2656e-30
c151573_g1	171.217	895.718	-2.3872	1.8819e-32	1.7033e-29
c167093_g1	115.665	696.619	-2.5904	1.9866e-32	1.7879e-29
c133739_g1	1869.59	6485.7	-1.7945	1.6743e-31	1.4414e-28
c104558_g1	13165.9	42998.6	-1.7075	1.8369e-31	1.5559e-28
c145045_g1	108.224	640.601	-2.5654	2.4435e-31	2.0587e-28
c115346_g1	1754.31	6012.47	-1.7771	6.5456e-31	5.4569e-28
c36159_g1	29.1322	319.737	-3.4562	9.9222e-31	8.1857e-28
c174116_g2	57.5565	436.502	-2.9229	1.4419e-30	1.1713e-27
c167635_g1	227.818	1045.59	-2.1984	2.7232e-30	2.1785e-27
c173406_g8	5.80165	182.339	-4.974	3.5775e-30	2.8476e-27
c156236_g1	1365.9	4657.44	-1.7697	4.0403e-30	3.1839e-27
c139230_g1	1934.42	7135.81	-1.8832	3.3757e-29	2.5341e-26
c164323_g1	1613.66	5394.53	-1.7412	4.5662e-29	3.3957e-26
c237837_g1	26.6704	293.666	-3.4609	4.9582e-29	3.6699e-26
c158296_g1	17069.7	53004.9	-1.6347	6.4375e-29	4.7207e-26
c164345_g2	5318.16	16568.5	-1.6394	1.3513e-28	9.7291e-26
c53387_g1	0	109.196	#NAME?	1.7547e-28	1.252e-25
c146639_g1	480.444	1807.73	-1.9117	2.6169e-28	1.8588e-25
c168413_g1	95.8329	554.158	-2.5317	3.7733e-28	2.6682e-25
c148596_g1	7275.98	22746.9	-1.6445	3.8444e-28	2.7064e-25
c143548_g1	4.7974	158.609	-5.0471	1.0013e-27	6.926e-25
c155178_g1	44.9665	361.013	-3.0051	1.0351e-27	7.1289e-25
c173687_g1	66.8887	445.222	-2.7347	1.2213e-27	8.3744e-25
c155535_g1	10091.6	105874	-3.3911	1.6569e-27	1.1121e-24
c172817_g3	223.111	1027.04	-2.2027	1.9628e-27	1.3118e-24
c145010_g1	0	104.3	#NAME?	2.2524e-27	1.4927e-24
c167947_g1	2443.64	17409.6	-2.8328	2.2653e-27	1.4951e-24
c143298_g1	187	848.554	-2.182	2.3693e-27	1.5572e-24
c173703_g3	52.911	385.59	-2.8654	2.6078e-27	1.6929e-24
c173984_g2	53.8897	390.523	-2.8573	3.1995e-27	2.0686e-24
c131998_g1	28184.9	83840.9	-1.5727	3.8216e-27	2.4607e-24
c198312_g1	320.629	1252.64	-1.966	6.4631e-27	4.1279e-24
c157306_g1	1374.75	15958.7	-3.5371	7.1122e-27	4.5243e-24
c167106_g3	921.785	3009.2	-1.7069	1.0418e-26	6.5481e-24
c171509_g1	37.5917	316.844	-3.0753	1.6101e-26	1.008e-23
c162566_g2	54.7082	386.884	-2.8221	1.6975e-26	1.0586e-23
c123370_g1	2485.6	7622.93	-1.6168	1.7252e-26	1.0716e-23
c160020_g1	225.696	953.607	-2.079	2.044e-26	1.2598e-23
c40395_g1	483.513	1910.6	-1.9824	3.4235e-26	2.0937e-23
c167168_g1	1221.89	4956.6	-2.0202	5.0969e-26	3.1051e-23
c149452_g1	56.3749	380.956	-2.7565	1.7198e-25	1.0241e-22
c166684_g1	4341.21	12840.3	-1.5645	2.4722e-25	1.4503e-22
c135633_g2	165.569	733.108	-2.1466	3.1023e-25	1.8066e-22
c152435_g1	28984.1	81747.9	-1.4959	3.3542e-25	1.9462e-22
c48634_g1	12919.2	36601.8	-1.5024	3.7791e-25	2.1847e-22
c165515_g1	101	531.128	-2.3947	5.4948e-25	3.1535e-22
c154107_g1	1458.1	6980.62	-2.2593	1.6988e-24	9.5082e-22
c198249_g1	33004.1	92954.5	-1.4939	2.9718e-24	1.6401e-21
c166462_g1	229.58	906.353	-1.9811	3.2032e-24	1.7617e-21
c156351_g6	21.8132	229.088	-3.3926	6.2717e-24	3.4021e-21
c164876_g4	5.83576	432.512	-6.2117	8.8587e-24	4.7566e-21
c158012_g2	71.7202	658.889	-3.1996	9.8033e-24	5.2283e-21
c159774_g1	35.9464	655.788	-4.1893	1.0436e-23	5.5473e-21
c167687_g2	118.148	563.111	-2.2528	1.4051e-23	7.3865e-21
c160718_g1	2293.63	6521.76	-1.5076	1.5116e-23	7.9023e-21
c171026_g6	4.34209	133.549	-4.9428	1.9941e-23	1.0288e-20
c168425_g1	35.4698	280.863	-2.9852	2.4777e-23	1.262e-20
c151192_g1	572.15	3719.97	-2.7008	2.8169e-23	1.4255e-20
c174219_g4	14.2974	187.092	-3.7099	4.6216e-23	2.2877e-20
c163869_g1	38.4062	288.351	-2.9084	4.6956e-23	2.317e-20
c165620_g1	166.181	702.5	-2.0797	5.3917e-23	2.644e-20
c22819_g1	4.80804	183.548	-5.2546	7.7065e-23	3.756e-20
c164018_g1	580.881	1825.06	-1.6516	9.0871e-23	4.3883e-20
c170595_g1	76.2841	744.874	-3.2875	1.405e-22	6.6434e-20
c71692_g1	21385.6	56824.1	-1.4099	1.7604e-22	8.2744e-20
c163187_g1	107.716	506.059	-2.2321	3.0519e-22	1.4176e-19
c156427_g1	2150.68	5925.84	-1.4622	3.2045e-22	1.4842e-19
c171074_g3	128.612	567.539	-2.1417	3.4399e-22	1.5886e-19
c147554_g1	2.11768	301.212	-7.1522	3.5193e-22	1.6205e-19
c159953_g1	263.718	952.588	-1.8529	3.5662e-22	1.6373e-19
c139775_g1	4690.47	12657.8	-1.4322	4.3536e-22	1.9759e-19
c168706_g4	8.87443	254.961	-4.8445	4.9125e-22	2.2232e-19
c98676_g1	1834.69	5116.75	-1.4797	5.9026e-22	2.6637e-19
c121911_g1	275.994	968.335	-1.8109	8.314e-22	3.7201e-19
c116633_g1	20.9584	211.023	-3.3318	9.5723e-22	4.2711e-19
c76855_g1	356.203	1204.85	-1.7581	1.0094e-21	4.4908e-19
c150424_g2	155.389	641.565	-2.0457	1.2699e-21	5.5873e-19
c150542_g1	2379.2	6591.25	-1.4701	1.3507e-21	5.9264e-19
c157998_g1	7707.56	20954.3	-1.4429	1.6468e-21	7.2058e-19
c149421_g1	232.252	851.5	-1.8743	1.6769e-21	7.2972e-19
c159212_g1	82.8442	421.303	-2.3464	1.6927e-21	7.3456e-19
c166359_g3	9.20991	152.828	-4.0526	1.9512e-21	8.4213e-19
c140018_g1	4.8166	131.866	-4.7749	1.9625e-21	8.447e-19
c106647_g1	3311.58	8839.67	-1.4165	2.2456e-21	9.5875e-19
c159369_g1	3551.72	9441.88	-1.4106	2.7044e-21	1.1484e-18
c168095_g1	42.5839	285.867	-2.747	2.972e-21	1.2587e-18
c168431_g2	25.8562	222.202	-3.1033	4.0387e-21	1.6924e-18
c162703_g1	813.183	2393.51	-1.5575	4.1791e-21	1.7466e-18
c164860_g6	0	78.8152	#NAME?	4.668e-21	1.9458e-18
c123054_g1	935.747	3340.61	-1.8359	4.9389e-21	2.0533e-18
c164947_g3	1107.46	3141.57	-1.5042	5.9409e-21	2.457e-18
c169482_g2	7.97911	143.188	-4.1655	6.7527e-21	2.771e-18
c132497_g1	11372.4	29257.6	-1.3633	6.8144e-21	2.7819e-18
c154527_g1	384.962	1238.02	-1.6852	9.087e-21	3.6532e-18
c166158_g1	3557.17	9330.42	-1.3912	1.0009e-20	4.0136e-18
c173005_g2	0	75.8892	#NAME?	1.4805e-20	5.7902e-18
c164661_g3	56.6739	329.871	-2.5411	1.7212e-20	6.6823e-18
c173939_g1	55.5095	325.339	-2.5511	1.9384e-20	7.4707e-18
c164642_g1	84.8748	415.458	-2.2913	2.8715e-20	1.096e-17
c134374_g1	1712.86	4566.29	-1.4146	3.1329e-20	1.1843e-17
c169426_g1	2.12832	99.9779	-5.5538	3.884e-20	1.4648e-17
c185198_g1	467.752	1424.27	-1.6064	3.9169e-20	1.4737e-17
c104770_g1	1413.29	3828.29	-1.4376	4.1958e-20	1.5749e-17
c134639_g1	75.5275	424.878	-2.492	4.7477e-20	1.7736e-17
c166557_g2	3588.38	10718.6	-1.5787	5.706e-20	2.1166e-17
c165760_g2	73.3849	369.824	-2.3333	5.8692e-20	2.1721e-17
c157624_g2	249.196	1048.5	-2.073	6.9023e-20	2.5367e-17
c169285_g1	1893.1	5031.66	-1.4103	7.2201e-20	2.6412e-17
c172742_g2	54.7594	310.544	-2.5036	8.007e-20	2.9156e-17
c76010_g1	3701.36	20451.5	-2.4661	8.731e-20	3.1647e-17
c165859_g1	598.885	1744.38	-1.5424	1.1298e-19	4.0579e-17
c156755_g1	814.512	2502.03	-1.6191	1.2438e-19	4.4473e-17
c151794_g1	511.311	1513.16	-1.5653	1.4777e-19	5.248e-17
c166557_g1	10733	35080.9	-1.7086	1.95e-19	6.8637e-17
c149700_g1	525.277	1540.5	-1.5523	1.9589e-19	6.88e-17
c123727_g1	41689.6	103529	-1.3123	2.0111e-19	7.0475e-17
c159105_g1	470.323	1406.39	-1.5803	2.0428e-19	7.1427e-17
c172105_g2	9.22055	141.466	-3.9395	2.2335e-19	7.7755e-17
c170910_g1	1104.25	2957.53	-1.4213	2.4681e-19	8.5733e-17
c168657_g1	107.449	605.445	-2.4943	2.7294e-19	9.4397e-17
c156084_g1	11151.4	36496.4	-1.7105	2.9374e-19	1.0137e-16
c164017_g1	670.762	1915.66	-1.514	3.2247e-19	1.1104e-16
c20180_g1	7033.26	21533	-1.6143	7.3009e-19	2.4816e-16
c172037_g8	5188.35	12857.7	-1.3093	8.4079e-19	2.8518e-16
c85645_g1	2585.24	6553.7	-1.342	9.3902e-19	3.1714e-16
c151659_g1	57.6122	307.65	-2.4168	1.0798e-18	3.6392e-16
c157047_g1	27069.8	119237	-2.1391	1.4169e-18	4.7548e-16
c185309_g1	154.97	576.429	-1.8952	1.446e-18	4.8422e-16
c154303_g1	811.281	2176.85	-1.424	1.4497e-18	4.8443e-16
c146598_g1	3.68397	104.71	-4.829	1.5954e-18	5.3089e-16
c143321_g1	8.2932	130.965	-3.9811	1.7989e-18	5.9238e-16
c162315_g1	5670.36	13897.8	-1.2933	1.9085e-18	6.2717e-16
c147716_g2	96.6313	415.733	-2.1051	2.0314e-18	6.6344e-16
c211913_g1	35.2052	312.096	-3.1481	2.1609e-18	7.0282e-16
c211222_g1	122.973	486.63	-1.9845	2.7691e-18	8.8788e-16
c138223_g1	810.469	2216.54	-1.4515	2.8553e-18	9.1183e-16
c153576_g1	7781.47	19977.1	-1.3602	4.2055e-18	1.3296e-15
c149445_g1	15312.6	101276	-2.7255	4.5162e-18	1.425e-15
c164349_g1	57.9796	302.041	-2.3811	4.9844e-18	1.5665e-15
c198283_g1	20163.9	81775.9	-2.0199	5.1744e-18	1.623e-15
c224239_g1	661.808	9601.95	-3.8588	5.4133e-18	1.6946e-15
c166638_g2	10.413	138.367	-3.732	5.6884e-18	1.7772e-15
c167338_g2	105.119	455.039	-2.114	6.017e-18	1.8725e-15
c155601_g1	170.666	604.032	-1.8235	6.2862e-18	1.9524e-15
c164250_g1	130.781	772.01	-2.5615	7.0672e-18	2.1779e-15
c170497_g1	2862	6966.48	-1.2834	7.1282e-18	2.1924e-15
c168732_g1	29.7408	239.981	-3.0124	7.665e-18	2.3438e-15
c154400_g1	3267.44	8013.67	-1.2943	8.0798e-18	2.4659e-15
c161777_g1	222.655	738.643	-1.7301	8.9267e-18	2.7087e-15
c149517_g1	60385.4	215668	-1.8365	9.3402e-18	2.8234e-15
c145687_g1	1987.63	8931.48	-2.1678	1.0607e-17	3.1943e-15
c167571_g1	12.8661	298.779	-4.5374	1.1413e-17	3.4238e-15
c140583_g1	989.377	2764.76	-1.4826	1.358e-17	4.0662e-15
c173682_g2	0	63.7372	#NAME?	1.4231e-17	4.2313e-15
c171524_g1	84.6061	556.153	-2.7166	1.4919e-17	4.4252e-15
c167203_g1	22.5652	230.793	-3.3544	1.5354e-17	4.5459e-15
c172165_g1	159.182	1042.62	-2.7115	1.6102e-17	4.7585e-15
c115915_g1	33150.4	77809.1	-1.2309	1.7598e-17	5.162e-15
c171651_g1	18.5674	169.33	-3.189	1.8778e-17	5.4675e-15
c170393_g4	48.1653	271.126	-2.4929	1.9738e-17	5.7261e-15
c130486_g1	12.0327	142.235	-3.5632	2.0799e-17	6.0119e-15
c159666_g1	65.1152	320.461	-2.2991	2.1053e-17	6.0742e-15
c199232_g1	49.9602	303.475	-2.6027	2.1209e-17	6.0975e-15
c136164_g1	3.35704	96.1248	-4.8396	2.1671e-17	6.2184e-15
c143548_g2	8.83384	194.164	-4.4581	2.3851e-17	6.8192e-15
c151448_g1	284.603	2099.08	-2.8827	2.668e-17	7.6144e-15
c123480_g1	2631.74	6754.59	-1.3599	2.9226e-17	8.3112e-15
c164935_g1	4050.7	11713.9	-1.532	3.0327e-17	8.5933e-15
c173646_g1	238.548	754.546	-1.6613	3.1693e-17	8.9645e-15
c167490_g1	122.826	468.476	-1.9314	3.8397e-17	1.0784e-14
c160728_g1	1043.45	8935.33	-3.0982	3.9805e-17	1.114e-14
c173406_g12	1.17958	78.6035	-6.0583	4.2223e-17	1.1795e-14
c158649_g1	1724.18	4232.86	-1.2957	4.2404e-17	1.1825e-14
c153860_g1	2052.09	4985.35	-1.2806	4.6567e-17	1.2918e-14
c141237_g1	278.094	847.923	-1.6084	4.9041e-17	1.358e-14
c164323_g2	581.448	1952.79	-1.7478	4.9786e-17	1.3762e-14
c165508_g3	1139.07	2868.8	-1.3326	5.0064e-17	1.3791e-14
c160101_g1	12.5389	203.203	-4.0184	5.0472e-17	1.388e-14
c159323_g1	1352.12	3377.17	-1.3206	5.1207e-17	1.4033e-14
c66182_g1	605.339	1856.72	-1.6169	5.7742e-17	1.5769e-14
c42744_g1	8092.4	26188.6	-1.6943	7.167e-17	1.9373e-14
c154629_g1	1211.2	3038.35	-1.3269	7.6334e-17	2.0598e-14
c101288_g2	119.773	454.119	-1.9228	7.6867e-17	2.0671e-14
c48567_g1	320.981	1030.66	-1.683	8.2308e-17	2.206e-14
c137633_g1	0	60.5664	#NAME?	9.6967e-17	2.5727e-14
c150484_g1	4216.73	9862.86	-1.2259	1.0339e-16	2.7294e-14
c158036_g1	66.6488	401.579	-2.591	1.0674e-16	2.8132e-14
c159263_g1	3215.62	7613.82	-1.2435	1.087e-16	2.86e-14
c146128_g1	370.244	1055.13	-1.5109	1.1144e-16	2.9274e-14
c149671_g1	542.354	1462.38	-1.431	1.1171e-16	2.9295e-14
c106337_g1	611.834	1625.56	-1.4097	1.2441e-16	3.2573e-14
c168357_g2	45.475	254.376	-2.4838	1.3079e-16	3.4073e-14
c83498_g1	154.031	539.988	-1.8097	1.3071e-16	3.4073e-14
c121900_g1	28677.5	76567.6	-1.4168	1.3318e-16	3.4639e-14
c198618_g1	15.7252	152.009	-3.273	1.5527e-16	4.0121e-14
c147147_g1	201.554	650.715	-1.6909	1.6204e-16	4.1802e-14
c157366_g1	338.395	975.969	-1.5281	1.6358e-16	4.213e-14
c164071_g1	766.221	1979.28	-1.3691	1.6397e-16	4.2163e-14
c167066_g1	3.36132	92.0362	-4.7751	1.7844e-16	4.5811e-14
c140890_g1	3136.31	7372.98	-1.2332	2.0465e-16	5.2006e-14
c167816_g2	67.9272	313.687	-2.2073	2.2713e-16	5.738e-14
c171758_g1	0.299173	63.7625	-7.7356	2.7394e-16	6.8548e-14
c174739_g1	406.961	2255.47	-2.4705	2.7588e-16	6.8925e-14
c168837_g3	112.74	425.334	-1.9156	3.1103e-16	7.7463e-14
c165859_g2	162.277	554.202	-1.772	3.2276e-16	8.0026e-14
c133248_g1	993.057	2465.11	-1.3117	3.4951e-16	8.6233e-14
c157713_g1	3599.83	10011	-1.4756	3.5369e-16	8.6994e-14
c94348_g1	6958.27	15844.5	-1.1872	3.5706e-16	8.7685e-14
c104694_g1	2551.52	5974.46	-1.2275	3.6068e-16	8.8438e-14
c168498_g1	435.471	1189.19	-1.4493	3.9978e-16	9.7421e-14
c165759_g1	308.627	900.09	-1.5442	4.203e-16	1.0211e-13
c161047_g1	349.224	997.763	-1.5145	4.3545e-16	1.0546e-13
c73009_g1	8.26117	116.596	-3.819	4.7339e-16	1.1431e-13
c237057_g1	17807.2	42912.1	-1.2689	4.7453e-16	1.1441e-13
c154299_g1	8.83177	119.388	-3.7568	4.9413e-16	1.1895e-13
c163362_g1	1073.87	2646.66	-1.3014	5.7781e-16	1.3825e-13
c155600_g1	1786.47	4258.52	-1.2532	5.9286e-16	1.4143e-13
c123040_g1	254.635	767.684	-1.5921	6.4453e-16	1.5329e-13
c167308_g1	180.746	588.654	-1.7035	6.5108e-16	1.5462e-13
c158905_g1	5.18839	99.9349	-4.2676	6.6671e-16	1.5809e-13
c164513_g1	601.052	1575.43	-1.3902	6.7487e-16	1.5979e-13
c137137_g1	261.944	851.998	-1.7016	6.9707e-16	1.648e-13
c151598_g1	530.921	3886.36	-2.8718	7.2988e-16	1.723e-13
c173824_g1	99.3389	387.277	-1.9629	9.3297e-16	2.1958e-13
c171391_g1	47.4046	246.41	-2.378	9.4898e-16	2.2302e-13
c95458_g1	134.34	478.653	-1.8331	9.6908e-16	2.2741e-13
c156134_g1	286.833	836.323	-1.5438	9.8907e-16	2.3175e-13
c172140_g2	4.7843	95.2911	-4.316	1.0442e-15	2.443e-13
c164419_g1	372.847	2048.51	-2.4579	1.1557e-15	2.6915e-13
c172696_g1	1082.97	2643.79	-1.2876	1.1572e-15	2.6915e-13
c173996_g1	9.91097	123.026	-3.6338	1.2664e-15	2.9223e-13
c76229_g1	5130.58	11621	-1.1795	1.3013e-15	2.996e-13
c166072_g1	3171.24	7317.4	-1.2063	1.3331e-15	3.0648e-13
c169197_g6	0	56.1439	#NAME?	1.4405e-15	3.2972e-13
c72981_g1	135.651	481.786	-1.8285	1.4463e-15	3.3057e-13
c103775_g1	611.722	1567.43	-1.3574	1.6109e-15	3.6661e-13
c170739_g3	343.56	961.205	-1.4843	1.6173e-15	3.6754e-13
c169060_g1	1298.98	3132.64	-1.27	1.6269e-15	3.6919e-13
c172832_g1	1850.92	4310.83	-1.2197	1.7017e-15	3.8561e-13
c155240_g1	2425.92	10134.8	-2.0627	1.8345e-15	4.1394e-13
c98613_g1	1439.55	3406.27	-1.2426	1.8738e-15	4.222e-13
c17148_g1	818.965	2083.84	-1.3474	2.0167e-15	4.5374e-13
c143665_g1	76.8461	322.951	-2.0713	2.0399e-15	4.5832e-13
c150424_g3	108.039	409.261	-1.9215	2.0988e-15	4.6955e-13
c104887_g1	16.5009	246.69	-3.9021	2.5587e-15	5.6605e-13
c162678_g8	3.0152	83.8437	-4.7974	2.631e-15	5.8124e-13
c173044_g1	139.121	479.067	-1.7839	3.2512e-15	7.0934e-13
c173324_g5	40.5065	220.415	-2.444	3.7158e-15	8.0516e-13
c173640_g1	237.264	705.858	-1.5729	3.7143e-15	8.0516e-13
c169372_g1	23.8324	225.588	-3.2427	3.7474e-15	8.1089e-13
c126257_g1	0	88.8333	#NAME?	3.9544e-15	8.5219e-13
c161801_g2	3.4211	83.3296	-4.6063	4.2656e-15	9.1678e-13
c171627_g1	11317.1	24883.2	-1.1367	4.8948e-15	1.0435e-12
c167644_g11	84.855	338.797	-1.9973	5.2526e-15	1.1183e-12
c163430_g1	586.658	1486.58	-1.3414	5.2947e-15	1.1257e-12
c164679_g7	19.3728	152.633	-2.978	6.0539e-15	1.282e-12
c103465_g1	2634.78	5920.75	-1.1681	6.2523e-15	1.3222e-12
c17615_g1	92.105	499.086	-2.4379	6.3871e-15	1.3471e-12
c224132_g1	1392.44	3265.37	-1.2296	7.2461e-15	1.5263e-12
c48632_g1	1501.18	3444.41	-1.1982	8.9402e-15	1.8682e-12
c168143_g1	693.826	2040.46	-1.5562	9.0498e-15	1.8861e-12
c185086_g1	40.6021	1054.93	-4.6994	1.0066e-14	2.0952e-12
c141485_g2	77.5516	317.975	-2.0357	1.1155e-14	2.3158e-12
c118116_g1	6.81225	100.795	-3.8872	1.138e-14	2.3563e-12
c43081_g1	23.8817	166.698	-2.8033	1.2125e-14	2.5072e-12
c168412_g1	2.50011	76.3327	-4.9322	1.3722e-14	2.8265e-12
c143295_g1	10266.2	22164.4	-1.1103	1.4138e-14	2.9084e-12
c97710_g1	30.9503	188.553	-2.6069	1.5224e-14	3.1195e-12
c147524_g1	647.288	1778.67	-1.4583	1.5902e-14	3.2501e-12
c122080_g1	48.9024	242.391	-2.3094	1.6089e-14	3.2841e-12
c168008_g2	2.71175	77.8023	-4.8425	1.7432e-14	3.54e-12
c84545_g1	913.841	2169.79	-1.2475	1.7674e-14	3.5846e-12
c113783_g1	979.157	4342.51	-2.1489	1.8542e-14	3.7414e-12
c158311_g1	299.538	878.842	-1.5529	1.8647e-14	3.7578e-12
c227729_g1	3.48516	80.8398	-4.5358	1.8793e-14	3.7824e-12
c159611_g1	5480.56	11955.9	-1.1253	2.4964e-14	4.9927e-12
c173703_g2	453.04	1166.26	-1.3642	2.6702e-14	5.3336e-12
c143129_g1	2856.88	6293.43	-1.1394	2.8111e-14	5.608e-12
c134148_g1	26654.8	56866.9	-1.0932	3.4325e-14	6.7962e-12
c173363_g10	16.2274	134.809	-3.0544	3.5504e-14	7.012e-12
c149622_g1	2013.83	4462.56	-1.1479	3.7276e-14	7.3438e-12
c150407_g2	12.6418	122.392	-3.2752	3.7512e-14	7.3811e-12
c122775_g2	3452.44	7562.04	-1.1312	3.945e-14	7.7432e-12
c140874_g1	1695.95	3827.82	-1.1744	4.2397e-14	8.2806e-12
c174985_g1	68340.1	213508	-1.6435	4.3943e-14	8.5719e-12
c155105_g1	37.6328	204.11	-2.4393	4.4579e-14	8.6853e-12
c188149_g1	29.5551	180.869	-2.6135	4.6498e-14	9.0371e-12
c123070_g1	320.729	851.854	-1.4092	5.2327e-14	1.0157e-11
c116569_g1	3117.76	6831.88	-1.1318	5.8188e-14	1.1254e-11
c214878_g1	11.1291	115.777	-3.3789	6.3511e-14	1.2238e-11
c159046_g1	4.64554	85.94	-4.2094	6.8217e-14	1.3129e-11
c32489_g1	0	50.0642	#NAME?	7.199e-14	1.3805e-11
c163280_g1	3328.47	7167.71	-1.1067	7.2391e-14	1.3865e-11
c163384_g1	456.299	1156.3	-1.3415	8.2553e-14	1.5698e-11
c169722_g4	31.3629	234.522	-2.9026	8.8199e-14	1.6731e-11
c158035_g1	1983.9	5923.76	-1.5782	9.0267e-14	1.7103e-11
c173661_g1	29.5958	175.79	-2.5704	9.4165e-14	1.782e-11
c164191_g1	1515.5	4802.87	-1.6641	1.0928e-13	2.0533e-11
c48496_g1	1635	3591.14	-1.1351	1.1211e-13	2.1041e-11
c99834_g1	1.77792	67.596	-5.2487	1.1261e-13	2.111e-11
c143120_g2	521.47	1295.61	-1.313	1.1711e-13	2.19e-11
c171119_g1	722.134	1697.92	-1.2334	1.3689e-13	2.551e-11
c237127_g1	17755.3	40799.2	-1.2003	1.4294e-13	2.6513e-11
c140071_g1	467.651	1172.62	-1.3262	1.4429e-13	2.6731e-11
c103315_g1	2915.88	6379.2	-1.1294	1.4608e-13	2.7002e-11
c188705_g1	19.561	142.866	-2.8686	1.4609e-13	2.7002e-11
c168657_g3	78.0781	401.261	-2.3616	1.5816e-13	2.9096e-11
c142190_g1	51.6231	235.155	-2.1875	1.7181e-13	3.1461e-11
c147467_g1	245.377	1029.66	-2.0691	1.88e-13	3.4386e-11
c165479_g1	100.783	582.175	-2.5302	1.9921e-13	3.6269e-11
c163489_g3	0.326924	67.8384	-7.697	2.0145e-13	3.6635e-11
c218875_g1	8.72284	115.471	-3.7266	2.1082e-13	3.8251e-11
c146853_g1	87.3556	322.66	-1.885	2.2519e-13	4.0718e-11
c156635_g1	2623.39	5677.04	-1.1137	2.5263e-13	4.5421e-11
c173948_g3	5.82084	89.1782	-3.9374	2.5875e-13	4.6468e-11
c151682_g1	654.643	1539.31	-1.2335	2.7078e-13	4.8519e-11
c167792_g2	36.6047	189.072	-2.3688	3.2301e-13	5.7488e-11
c153193_g1	2372.39	5035.87	-1.0859	3.8923e-13	6.8809e-11
c173948_g2	7.63935	96.8455	-3.6642	3.8971e-13	6.8818e-11
c175041_g1	448.966	1105.83	-1.3005	3.967e-13	6.9973e-11
c163368_g1	956.153	2135.21	-1.1591	4.3088e-13	7.5833e-11
c174879_g1	20.1868	139.59	-2.7897	4.6815e-13	8.2211e-11
c170155_g2	1076.9	2385.88	-1.1476	5.16e-13	9.0413e-11
c164841_g3	238.794	1074.49	-2.1698	5.2565e-13	9.19e-11
c161578_g1	361.372	909.739	-1.332	5.6411e-13	9.8407e-11
c159137_g1	2.39338	67.8746	-4.8257	5.9265e-13	1.0282e-10
c140047_g1	1105.89	2440.43	-1.1419	6.6197e-13	1.141e-10
c141119_g1	26409.6	53447.4	-1.0171	7.8395e-13	1.3483e-10
c141759_g1	231.885	636.795	-1.4574	8.8155e-13	1.5096e-10
c137458_g1	1315.65	2878.59	-1.1296	9.1477e-13	1.5597e-10
c157388_g1	3493.34	7287.49	-1.0608	9.3402e-13	1.5908e-10
c132372_g1	890.719	2008.94	-1.1734	9.8589e-13	1.6738e-10
c138659_g1	2631.09	5516.09	-1.068	1.0627e-12	1.7945e-10
c168434_g1	3.91908	75.0498	-4.2593	1.0991e-12	1.8541e-10
c169070_g1	1361.05	2949.11	-1.1156	1.117e-12	1.8823e-10
c170154_g1	405.381	995.57	-1.2962	1.1863e-12	1.9926e-10
c106718_g1	16.5887	135.844	-3.0337	1.1952e-12	2.0055e-10
c140551_g1	1720.1	3677.69	-1.0963	1.2037e-12	2.0176e-10
c172732_g1	693.428	1575.65	-1.1841	1.2256e-12	2.0521e-10
c163099_g1	4579	9536.59	-1.0584	1.3942e-12	2.3173e-10
c150531_g1	1543.5	3312.34	-1.1016	1.4001e-12	2.3247e-10
c152458_g1	1307.88	2803.68	-1.1001	1.5914e-12	2.634e-10
c122260_g1	734.211	1673.45	-1.1886	1.6064e-12	2.6561e-10
c156196_g1	49.3743	216.364	-2.1316	1.6203e-12	2.6707e-10
c167519_g1	1188.23	2564.9	-1.1101	1.6197e-12	2.6707e-10
c155453_g1	306.446	774.175	-1.337	1.8614e-12	3.0522e-10
c172614_g9	113.829	368.132	-1.6933	1.9181e-12	3.1387e-10
c173687_g7	34.951	179.814	-2.3631	1.9427e-12	3.1724e-10
c166723_g1	9789.04	20062.9	-1.0353	1.9867e-12	3.2375e-10
c162384_g1	737.214	1700.86	-1.2061	2.3177e-12	3.7577e-10
c149918_g2	1449.2	3123.13	-1.1077	2.5286e-12	4.0828e-10
c112703_g1	16.7039	147.649	-3.1439	2.5996e-12	4.1846e-10
c159238_g1	21.8964	142.159	-2.6987	2.5992e-12	4.1846e-10
c168765_g4	10.2571	101.28	-3.3037	2.6551e-12	4.2654e-10
c167073_g1	90.2962	317.748	-1.8151	2.7496e-12	4.4127e-10
c167746_g1	8460.46	17184.9	-1.0223	2.7789e-12	4.4552e-10
c187402_g1	172.568	494.935	-1.5201	2.9627e-12	4.7307e-10
c166380_g3	7.00898	87.7925	-3.6468	3.0046e-12	4.7927e-10
c154835_g1	370.888	910.871	-1.2963	3.1769e-12	5.0574e-10
c159974_g1	7.98119	91.7326	-3.5228	3.2542e-12	5.1752e-10
c173579_g2	21.016	136.919	-2.7038	3.3963e-12	5.3905e-10
c163286_g1	831.072	1842.16	-1.1484	3.5503e-12	5.6123e-10
c161238_g3	22.431	160.974	-2.8433	3.7226e-12	5.8788e-10
c224200_g1	1947.62	4086.62	-1.0692	3.8986e-12	6.1324e-10
c143903_g1	19441.9	39254.6	-1.0137	4.0006e-12	6.2866e-10
c154620_g1	404.625	2036.92	-2.3317	4.4269e-12	6.9358e-10
c135944_g1	324.533	812.768	-1.3245	4.5806e-12	7.1624e-10
c167565_g10	9.95985	219.222	-4.4601	4.7945e-12	7.4894e-10
c163389_g1	983.726	2113.99	-1.1036	4.9571e-12	7.7206e-10
c174450_g6	40.3829	192.771	-2.2551	5.3047e-12	8.2378e-10
c154569_g1	1.22444	67.1272	-5.7767	5.3422e-12	8.2878e-10
c169161_g2	340.391	837.338	-1.2986	5.6017e-12	8.6819e-10
c160287_g1	1844.56	3906.59	-1.0826	5.6229e-12	8.7063e-10
c162803_g1	1934.17	4001.38	-1.0488	5.805e-12	8.9706e-10
c140983_g1	1028.39	2198.83	-1.0964	6.0355e-12	9.2996e-10
c113354_g1	21.8066	236.778	-3.4407	6.4944e-12	9.9777e-10
c100869_g1	72.1838	267.643	-1.8906	6.5492e-12	1.0052e-09
c153722_g1	1435.04	4176.35	-1.5411	6.6108e-12	1.0137e-09
c143119_g1	5529.76	12762.3	-1.2066	7.0217e-12	1.0746e-09
c172623_g1	1097.37	3146.77	-1.5198	8.3187e-12	1.2645e-09
c151727_g1	10140.4	20272.9	-0.99943	8.4505e-12	1.2834e-09
c7103_g1	95.1788	317.018	-1.7359	8.515e-12	1.2919e-09
c159032_g1	2291.2	5205.52	-1.1839	8.5281e-12	1.2927e-09
c134257_g1	1062.21	2775.88	-1.3859	8.7858e-12	1.3292e-09
c4837_g1	22.6653	136.644	-2.5919	9.2458e-12	1.3921e-09
c158431_g1	164.377	775.746	-2.2386	9.2644e-12	1.3936e-09
c170430_g1	793.834	1983.68	-1.3213	9.3572e-12	1.4049e-09
c135447_g1	1126.12	2418.3	-1.1026	9.7025e-12	1.454e-09
c160609_g1	18.3344	125.173	-2.7713	9.7671e-12	1.4623e-09
c224458_g1	615.275	1385.94	-1.1716	1.0995e-11	1.6399e-09
c152056_g1	1406.29	3156.93	-1.1666	1.1083e-11	1.6515e-09
c171852_g3	131.384	395.356	-1.5894	1.1436e-11	1.7025e-09
c159117_g1	481.651	1106.12	-1.1994	1.1498e-11	1.7085e-09
c49074_g1	2.58336	75.0228	-4.86	1.1578e-11	1.7188e-09
c214763_g1	14.0522	110.244	-2.9718	1.1696e-11	1.7346e-09
c128669_g1	56.4502	228.058	-2.0144	1.2172e-11	1.8002e-09
c111095_g1	91.0459	309.339	-1.7645	1.2234e-11	1.806e-09
c161941_g1	625.295	1405.06	-1.168	1.2383e-11	1.8263e-09
c164860_g1	285.608	721.302	-1.3366	1.2943e-11	1.9035e-09
c140525_g1	5083.22	10064	-0.9854	1.4485e-11	2.1186e-09
c156209_g1	4814.9	14988.7	-1.6383	1.4747e-11	2.1509e-09
c158737_g2	4302.79	8573.82	-0.99467	1.4735e-11	2.1509e-09
c152967_g1	2.45524	61.1523	-4.6385	1.495e-11	2.1785e-09
c121917_g1	7852.06	15375.5	-0.96949	1.6404e-11	2.3773e-09
c164015_g2	1086.75	2326.62	-1.0982	1.6924e-11	2.4414e-09
c171388_g1	55.7082	226.31	-2.0223	1.7286e-11	2.4914e-09
c185151_g1	46.9452	201.879	-2.1044	1.7561e-11	2.5287e-09
c172293_g2	14.4519	111.872	-2.9525	1.9578e-11	2.8089e-09
c174574_g3	25.589	145.175	-2.5042	2.1719e-11	3.0994e-09
c126995_g1	0.294894	58.6813	-7.6366	2.1924e-11	3.1258e-09
c152288_g1	225.89	588.056	-1.3803	2.2392e-11	3.1867e-09
c172850_g2	335.027	1335.52	-1.9951	2.3618e-11	3.3582e-09
c95734_g1	131.065	395.023	-1.5917	2.4017e-11	3.4119e-09
c141240_g1	3461.48	6907.45	-0.99676	2.7028e-11	3.8328e-09
c146413_g1	119.767	360.272	-1.5889	2.7263e-11	3.8607e-09
c201287_g1	3.04931	63.6746	-4.3842	2.7274e-11	3.8607e-09
c112692_g1	234.56	1353.98	-2.5292	2.8572e-11	4.0301e-09
c152718_g1	41.8081	184.347	-2.1406	2.8605e-11	4.0311e-09
c42084_g1	134.725	399.012	-1.5664	2.8874e-11	4.0617e-09
c150410_g1	173.597	484.991	-1.4822	2.9369e-11	4.1278e-09
c160704_g1	4487.19	8896.4	-0.98741	2.9907e-11	4.1959e-09
c161245_g2	25.5014	140.633	-2.4633	3.0807e-11	4.3107e-09
c149499_g1	3873.24	7601.46	-0.97273	3.0873e-11	4.3162e-09
c158088_g1	10713.2	27733.5	-1.3722	3.1555e-11	4.4037e-09
c161802_g1	3710.07	8543.25	-1.2033	3.2799e-11	4.5653e-09
c169252_g2	38.0169	173.318	-2.1887	3.3069e-11	4.5988e-09
c161386_g5	4.42963	70.2969	-3.9882	3.3735e-11	4.6873e-09
c214885_g1	45.1671	191.033	-2.0805	3.5171e-11	4.8741e-09
c113619_g1	0.299173	43.0824	-7.17	3.5305e-11	4.8863e-09
c173578_g1	27.9099	149.681	-2.423	3.7333e-11	5.1511e-09
c171128_g1	357.943	843.057	-1.2359	3.9408e-11	5.4232e-09
c149412_g1	90.4005	340.07	-1.9114	3.999e-11	5.4985e-09
c168519_g1	1275.7	2806.92	-1.1377	4.0673e-11	5.5828e-09
c171508_g2	21.1017	130.41	-2.6276	4.1331e-11	5.6584e-09
c147089_g1	424.929	1376.95	-1.6962	4.4578e-11	6.0818e-09
c211152_g1	30734.4	109810	-1.8371	4.5151e-11	6.1547e-09
c149828_g1	266.978	658.727	-1.303	5.1371e-11	6.9667e-09
c166468_g1	1108.22	2285.56	-1.0443	5.5404e-11	7.4943e-09
c57799_g1	56.8603	220.627	-1.9561	5.639e-11	7.6147e-09
c158886_g1	45.5196	190.842	-2.0678	5.9303e-11	7.9876e-09
c161059_g1	1611.42	3260.49	-1.0168	6.251e-11	8.391e-09
c167694_g1	184.324	486.913	-1.4014	6.2826e-11	8.4263e-09
c171173_g2	1615.79	3284.56	-1.0235	6.823e-11	9.0972e-09
c171412_g9	0	38.8362	#NAME?	6.9195e-11	9.218e-09
c168891_g1	202.354	523.719	-1.3719	6.9699e-11	9.2696e-09
c154502_g4	5707.26	11206.6	-0.97348	7.5336e-11	9.9858e-09
c39021_g1	29.6984	183.336	-2.626	7.5525e-11	1.0002e-08
c161513_g1	990.792	2069.05	-1.0623	8.5381e-11	1.1242e-08
c158864_g1	2246.32	4437.34	-0.98213	8.5544e-11	1.1254e-08
c153630_g1	6007.58	13331.8	-1.15	8.6036e-11	1.1309e-08
c141048_g1	195.232	536.027	-1.4571	8.6172e-11	1.1318e-08
c165970_g1	385.854	887.444	-1.2016	8.9462e-11	1.1721e-08
c134153_g1	2211.6	4411.86	-0.99629	9.0896e-11	1.1899e-08
c71809_g1	2290.96	5335.01	-1.2195	9.7904e-11	1.2795e-08
c164158_g1	6.3786	77.2768	-3.5987	9.9582e-11	1.3004e-08
c167623_g2	16647.9	31965.9	-0.94119	1.0058e-10	1.3112e-08
c155778_g1	21.1338	125.643	-2.5717	1.0126e-10	1.3179e-08
c173363_g5	29.1274	144.914	-2.3147	1.062e-10	1.3766e-08
c167960_g2	4.43818	65.9849	-3.8941	1.0798e-10	1.3974e-08
c153436_g1	60.4074	252.194	-2.0617	1.1021e-10	1.4239e-08
c71549_g1	157.864	439.008	-1.4756	1.1113e-10	1.4346e-08
c155442_g1	14.8984	109.017	-2.8713	1.1663e-10	1.5001e-08
c107890_g1	158.296	440.852	-1.4777	1.198e-10	1.539e-08
c169731_g1	2623.4	5213.21	-0.99073	1.2076e-10	1.5501e-08
c171080_g6	87.0836	279.461	-1.6822	1.2567e-10	1.6118e-08
c156369_g1	80.2167	268.701	-1.744	1.2583e-10	1.6125e-08
c160700_g1	569.947	1235.62	-1.1163	1.2634e-10	1.6177e-08
c225793_g1	19.64	118.7	-2.5955	1.2713e-10	1.6266e-08
c164159_g1	146.634	406.395	-1.4707	1.3282e-10	1.6939e-08
c133726_g1	130.178	392.311	-1.5915	1.3728e-10	1.748e-08
c121905_g1	31847.3	59954	-0.91269	1.4449e-10	1.8368e-08
c139973_g1	947.575	2044.28	-1.1093	1.6036e-10	2.0304e-08
c145214_g1	2728.04	5287.95	-0.95484	1.6535e-10	2.0919e-08
c173582_g1	484.5	1060.86	-1.1307	1.6784e-10	2.1217e-08
c173383_g6	17.7895	113.604	-2.6749	1.6908e-10	2.1341e-08
c152818_g1	0	39.7299	#NAME?	1.7091e-10	2.1554e-08
c149905_g1	29.1173	146.279	-2.3288	1.8636e-10	2.3446e-08
c161185_g1	31.6304	235.533	-2.8965	2.0829e-10	2.6019e-08
c152071_g1	20286.6	38483.1	-0.92369	2.1163e-10	2.6395e-08
c165853_g1	101.616	311.86	-1.6178	2.1434e-10	2.6712e-08
c167669_g2	0.621818	45.5492	-6.1948	2.3673e-10	2.9386e-08
c158509_g1	267.366	635.932	-1.2501	2.3867e-10	2.9604e-08
c65680_g1	1472.96	2927.26	-0.99083	2.5397e-10	3.1379e-08
c143884_g1	3627.57	6909.08	-0.92949	2.5782e-10	3.1805e-08
c147364_g1	542.653	1179.82	-1.1205	2.6264e-10	3.2374e-08
c170154_g3	675.894	1518.77	-1.168	2.6465e-10	3.2571e-08
c169351_g1	13.659	101.015	-2.8867	2.6928e-10	3.3116e-08
c121407_g1	0	121.384	#NAME?	2.7468e-10	3.3728e-08
c95907_g1	44.9299	185.759	-2.0477	2.8167e-10	3.4559e-08
c161623_g1	446.724	983.132	-1.138	2.9182e-10	3.5776e-08
c147685_g1	33.3158	168.357	-2.3372	2.9331e-10	3.5932e-08
c150660_g1	807.369	1862.85	-1.2062	3.0121e-10	3.6871e-08
c146595_g1	1385.45	3354.23	-1.2756	3.2086e-10	3.9064e-08
c173719_g3	406.23	1065.32	-1.3909	3.2669e-10	3.9743e-08
c171400_g1	3521.65	6697.96	-0.92747	3.276e-10	3.9817e-08
c85704_g1	6990.81	13113.8	-0.90756	3.4566e-10	4.1956e-08
c163235_g1	354.716	794.43	-1.1633	3.4883e-10	4.2307e-08
c158605_g1	3549.7	6744.09	-0.92593	3.5346e-10	4.2836e-08
c113292_g1	228.723	601.47	-1.3949	3.5533e-10	4.303e-08
c163908_g1	54.5777	343.458	-2.6537	3.5775e-10	4.3291e-08
c143888_g1	108571	296473	-1.4493	3.6722e-10	4.4402e-08
c165170_g1	1013.89	2063.14	-1.0249	3.7918e-10	4.5689e-08
c172264_g2	180.535	583.484	-1.6924	3.8888e-10	4.6806e-08
c161835_g1	24.448	130.421	-2.4154	3.9057e-10	4.6938e-08
c156566_g1	649.755	2985.08	-2.1998	3.9998e-10	4.796e-08
c174706_g1	13495.3	25289.8	-0.9061	4.015e-10	4.8106e-08
c150102_g1	75.8481	298.648	-1.9773	4.0203e-10	4.8134e-08
c159595_g1	126.938	359.553	-1.5021	4.1692e-10	4.9766e-08
c170946_g3	1794.74	5076.89	-1.5002	4.3209e-10	5.1422e-08
c121960_g1	1482.42	2919.2	-0.97761	4.3724e-10	5.1995e-08
c112847_g1	280.775	659.032	-1.2309	4.4254e-10	5.2546e-08
c166504_g2	1563.57	3049.64	-0.96379	4.6449e-10	5.5071e-08
c185757_g1	193.285	487.865	-1.3358	4.7797e-10	5.6584e-08
c166709_g1	429.807	983.366	-1.194	4.8568e-10	5.7454e-08
c155312_g1	408.988	908.645	-1.1517	4.9009e-10	5.7889e-08
c164892_g1	4.79948	66.6528	-3.7957	5.1729e-10	6.0965e-08
c150398_g4	1344.69	2649.61	-0.9785	5.5617e-10	6.5256e-08
c133511_g2	12.817	95.5483	-2.8982	5.8167e-10	6.8197e-08
c161622_g2	14.3083	99.0796	-2.7917	5.935e-10	6.9481e-08
c168535_g1	1175.82	2327.58	-0.98516	5.9876e-10	7.0046e-08
c173971_g3	245.056	589.329	-1.266	6.3073e-10	7.3677e-08
c104591_g1	4011.08	8791.1	-1.1321	6.3194e-10	7.3764e-08
c173964_g1	127.806	355.644	-1.4765	6.3692e-10	7.4291e-08
c169722_g3	48.5499	189.72	-1.9663	6.4895e-10	7.5471e-08
c131336_g1	4923.5	9159.81	-0.89563	6.5442e-10	7.6051e-08
c152838_g1	344.586	952.558	-1.4669	6.6282e-10	7.6971e-08
c151897_g1	212.259	1313.21	-2.6292	7.1743e-10	8.313e-08
c170029_g2	21.0697	119.523	-2.504	7.4349e-10	8.6024e-08
c112651_g1	571.313	1202.77	-1.074	7.4685e-10	8.635e-08
c130866_g1	1.76936	49.2752	-4.7996	7.6391e-10	8.8193e-08
c156271_g1	380.995	884.858	-1.2157	7.9659e-10	9.1833e-08
c161463_g1	189.876	472.3	-1.3146	8.0171e-10	9.2288e-08
c166607_g1	273.203	633.235	-1.2128	8.0564e-10	9.2673e-08
c160788_g1	38.4533	177.202	-2.2042	8.3765e-10	9.6146e-08
c163614_g1	57.7811	320.571	-2.472	8.7739e-10	1.0034e-07
c144799_g1	4.246	61.4693	-3.8557	8.7907e-10	1.0046e-07
c165834_g1	459.071	1004.86	-1.1302	9.1839e-10	1.0458e-07
c241880_g1	3.62846	58.7377	-4.0169	1.0079e-09	1.1452e-07
c165086_g1	182.147	460.41	-1.3378	1.0326e-09	1.1708e-07
c161109_g1	2738.57	5799.88	-1.0826	1.0427e-09	1.1806e-07
c199244_g1	10.4364	86.1899	-3.0459	1.0469e-09	1.1845e-07
c165038_g1	4.07067	61.3209	-3.913	1.0485e-09	1.1854e-07
c154068_g1	762.809	1560.5	-1.0326	1.1224e-09	1.2614e-07
c167565_g11	12.4261	623.234	-5.6483	1.1228e-09	1.2614e-07
c123692_g1	28567.3	67183.3	-1.2337	1.1673e-09	1.3094e-07
c121840_g1	378.303	831.658	-1.1365	1.1782e-09	1.3208e-07
c174687_g2	144.252	444.354	-1.6231	1.2047e-09	1.3495e-07
c122782_g1	977.963	1930.53	-0.98115	1.2552e-09	1.4031e-07
c171412_g8	0.589788	40.2956	-6.0943	1.2644e-09	1.4124e-07
c160693_g1	1665.9	3166.31	-0.9265	1.3516e-09	1.5066e-07
c161161_g1	173.47	438.4	-1.3376	1.3603e-09	1.5153e-07
c147780_g1	4.9276	64.4453	-3.7091	1.3666e-09	1.5211e-07
c161179_g1	46.7677	177.847	-1.9271	1.389e-09	1.5439e-07
c172314_g2	0	33.1608	#NAME?	1.3982e-09	1.5531e-07
c173344_g7	59.6507	211.051	-1.823	1.4386e-09	1.5935e-07
c159963_g1	1318.68	2756.27	-1.0636	1.454e-09	1.6094e-07
c165380_g2	13.9261	97.9117	-2.8137	1.4975e-09	1.6529e-07
c154709_g1	1025.97	2157	-1.072	1.55e-09	1.7085e-07
c169658_g3	51.5734	192.181	-1.8978	1.6649e-09	1.8301e-07
c128836_g2	107.594	350.651	-1.7044	1.7373e-09	1.9057e-07
c149660_g1	1281.18	2487.61	-0.95728	1.7385e-09	1.9058e-07
c127020_g1	275.223	749.662	-1.4456	1.7486e-09	1.9155e-07
c167530_g1	4127.92	7755.71	-0.90984	1.7694e-09	1.9355e-07
c106186_g1	1504.97	2892.23	-0.94245	1.7999e-09	1.9672e-07
c130206_g1	2620.99	4944.92	-0.91584	1.8008e-09	1.9672e-07
c27825_g1	1257.14	2424.53	-0.94756	1.8046e-09	1.97e-07
c163594_g4	67.216	286.707	-2.0927	1.8309e-09	1.9973e-07
c133188_g1	8297.37	15221.9	-0.87542	1.8715e-09	2.0402e-07
c173966_g1	908.093	1813.57	-0.99792	1.8785e-09	2.0464e-07
c162715_g1	434.329	935.832	-1.1075	1.8929e-09	2.0607e-07
c164999_g5	0.89324	42.0421	-5.5566	1.9014e-09	2.0685e-07
c165415_g2	159.894	411.823	-1.3649	1.9199e-09	2.0872e-07
c132523_g1	2098.7	3951.87	-0.91304	1.9374e-09	2.1034e-07
c169998_g1	30.2048	139.93	-2.2119	1.952e-09	2.1177e-07
c161445_g1	314.24	711.051	-1.1781	2.0389e-09	2.203e-07
c158284_g1	34.1212	147.85	-2.1154	2.0502e-09	2.2122e-07
c167955_g4	1788.35	3422.68	-0.9365	2.085e-09	2.2452e-07
c163392_g6	149.616	394.752	-1.3997	2.1086e-09	2.2689e-07
c96295_g1	1169.01	2265.91	-0.9548	2.1919e-09	2.357e-07
c170780_g1	1086.54	2105.69	-0.95455	2.1978e-09	2.3617e-07
c154255_g1	921.963	1832.55	-0.99107	2.2694e-09	2.4354e-07
c172441_g2	335.889	740.104	-1.1397	2.2918e-09	2.4545e-07
c171779_g1	206.804	506.364	-1.2919	2.3039e-09	2.4657e-07
c165486_g1	1362.76	2598.94	-0.93139	2.3852e-09	2.5459e-07
c137624_g1	3933.27	8288.33	-1.0754	2.3936e-09	2.5531e-07
c169839_g2	939.195	1865.23	-0.98986	2.416e-09	2.5701e-07
c161117_g1	1138.15	2296.62	-1.0128	2.5541e-09	2.7133e-07
c172080_g5	353.131	796.389	-1.1733	2.5793e-09	2.7364e-07
c161969_g1	3090.18	7523.14	-1.2836	2.8169e-09	2.9766e-07
c141706_g1	10649.2	19441.5	-0.8684	2.9168e-09	3.0801e-07
c164330_g3	20.5055	112.115	-2.4509	2.9671e-09	3.127e-07
c167282_g1	3611.83	8285.05	-1.1978	3.0748e-09	3.2361e-07
c156351_g3	34.8567	148.988	-2.0957	3.0845e-09	3.2442e-07
c154534_g1	1156.52	2264.1	-0.96915	3.1628e-09	3.3199e-07
c164069_g1	553.764	1136.64	-1.0374	3.2069e-09	3.364e-07
c172239_g1	19.5545	109.21	-2.4815	3.2493e-09	3.404e-07
c159666_g2	14.0777	121.28	-3.1069	3.3061e-09	3.4611e-07
c142515_g1	538.865	1097.49	-1.0262	3.3576e-09	3.5128e-07
c163709_g1	4922.39	9344.89	-0.92482	3.4048e-09	3.5574e-07
c164707_g1	226.204	525.731	-1.2167	3.5323e-09	3.6834e-07
c154535_g1	37.9357	152.267	-2.005	3.5396e-09	3.6886e-07
c199463_g1	23.5056	120.226	-2.3547	3.5522e-09	3.6993e-07
c169761_g1	300.352	659.673	-1.1351	3.5894e-09	3.7356e-07
c132540_g1	2363.42	4382.13	-0.89075	3.8543e-09	3.9981e-07
c157741_g1	251.418	1650.89	-2.7151	3.9295e-09	4.0734e-07
c161755_g2	146.673	385.238	-1.3931	4.0474e-09	4.1847e-07
c117904_g1	575.033	1176.58	-1.0329	4.0518e-09	4.1866e-07
c173060_g2	2137.16	5151.05	-1.2692	4.0775e-09	4.2049e-07
c142623_g1	256.19	590.877	-1.2056	4.3483e-09	4.4811e-07
c173124_g1	1380.47	2620.79	-0.92485	4.4726e-09	4.6003e-07
c92682_g2	15.67	98.6695	-2.6546	4.6177e-09	4.7434e-07
c7450_g1	23.8986	117.783	-2.3011	4.7173e-09	4.8363e-07
c154046_g1	1797.7	3334.26	-0.89122	4.7699e-09	4.8871e-07
c42764_g1	2324.5	4287.03	-0.88305	4.8232e-09	4.9385e-07
c133511_g1	7.57529	71.5112	-3.2388	4.8897e-09	4.9968e-07
c142600_g1	1342.27	2541.9	-0.92123	4.9436e-09	5.0455e-07
c162481_g1	1734.98	3219.77	-0.89204	5.0205e-09	5.1207e-07
c134111_g1	9636.22	17259.8	-0.84087	5.2752e-09	5.3631e-07
c150268_g1	280.178	632.102	-1.1738	5.6047e-09	5.669e-07
c155092_g1	949.429	1849.96	-0.96236	5.6898e-09	5.7478e-07
c162392_g1	308.436	682.233	-1.1453	5.7846e-09	5.8398e-07
c151468_g1	2982.14	5472.89	-0.87595	5.8087e-09	5.8604e-07
c145399_g3	1009.67	1946.89	-0.94728	5.9484e-09	5.9899e-07
c158330_g1	6008.91	38985	-2.6977	5.9937e-09	6.0279e-07
c157855_g2	913.159	1787.78	-0.96923	6.1278e-09	6.151e-07
c117404_g1	19.9285	106.695	-2.4206	6.2172e-09	6.2368e-07
c169754_g1	695.759	1850.36	-1.4111	6.4107e-09	6.4147e-07
c215075_g1	9.75276	78.0417	-3.0004	6.4611e-09	6.461e-07
c142893_g1	20.3259	163.146	-3.0048	6.7958e-09	6.77e-07
c133756_g1	1347.08	2546.23	-0.91853	6.9892e-09	6.9409e-07
c131571_g1	1007.21	1910.6	-0.92365	7.1155e-09	7.053e-07
c173061_g2	3.59215	132.172	-5.2014	7.1304e-09	7.0634e-07
c174421_g1	138.929	363.127	-1.3861	7.2206e-09	7.1438e-07
c150551_g2	5.25453	61.7557	-3.5549	7.3514e-09	7.2687e-07
c167704_g1	504.564	1046.54	-1.0525	7.6121e-09	7.5077e-07
c156432_g1	0.92527	39.2285	-5.4059	7.7884e-09	7.672e-07
c118618_g2	25.4501	191.77	-2.9136	7.8948e-09	7.772e-07
c149606_g1	117.707	318.285	-1.4351	7.9666e-09	7.8378e-07
c124802_g1	12.4986	86.2065	-2.786	8.0762e-09	7.9407e-07
c165807_g1	1742.78	4248.52	-1.2856	8.2173e-09	8.0745e-07
c147846_g1	306.9	671.361	-1.1293	8.6328e-09	8.4408e-07
c171810_g1	1298.58	2430.38	-0.90425	8.637e-09	8.4408e-07
c140891_g1	74.0978	226.411	-1.6114	8.7239e-09	8.5194e-07
c165472_g1	3805.29	8787.27	-1.2074	8.946e-09	8.7255e-07
c158634_g1	1375.89	2560.47	-0.89605	8.9895e-09	8.7625e-07
c161915_g1	483.841	1248.93	-1.3681	9.2511e-09	8.9953e-07
c57118_g1	565.629	1153.19	-1.0277	9.3479e-09	9.0839e-07
c140465_g1	619.035	1575.6	-1.3478	9.5066e-09	9.2325e-07
c123070_g2	466.229	946.692	-1.0219	9.5388e-09	9.2581e-07
c141715_g1	3248.36	6352.72	-0.96767	9.6424e-09	9.3472e-07
c158407_g1	93.8095	268.926	-1.5194	9.7975e-09	9.4917e-07
c93769_g1	6.36576	64.4807	-3.3405	1.0013e-08	9.6949e-07
c104546_g1	1700.73	3120.7	-0.87572	1.0096e-08	9.7685e-07
c165451_g6	5.06	58.6357	-3.5346	1.0233e-08	9.8896e-07
c131892_g1	2322.55	4222.74	-0.86247	1.0289e-08	9.9378e-07
c162607_g1	347.014	808.454	-1.2202	1.0432e-08	1.0064e-06
c154799_g1	845.287	1631.13	-0.94836	1.0699e-08	1.0302e-06
c149015_g1	573.525	1140.37	-0.99157	1.0819e-08	1.0411e-06
c171896_g1	3.89561	55.061	-3.8211	1.0892e-08	1.0475e-06
c145630_g1	952.891	1826.71	-0.93887	1.1037e-08	1.0608e-06
c170142_g1	493.821	1006.48	-1.0273	1.1275e-08	1.0824e-06
c170492_g1	516.931	1044.94	-1.0154	1.1388e-08	1.0926e-06
c154554_g1	83.4918	249.67	-1.5803	1.1695e-08	1.1193e-06
c169352_g3	2135.85	3913.57	-0.87367	1.1689e-08	1.1193e-06
c121796_g1	1235.61	2617.14	-1.0828	1.2015e-08	1.1478e-06
c152414_g1	3636.42	6543.34	-0.84751	1.2598e-08	1.2014e-06
c72636_g2	3100.14	5586.19	-0.84953	1.2831e-08	1.2228e-06
c174642_g1	483.574	978.956	-1.0175	1.3283e-08	1.2644e-06
c167049_g1	972.673	1872.27	-0.94476	1.3396e-08	1.2734e-06
c170610_g4	14.3062	110.062	-2.9436	1.3401e-08	1.2734e-06
c165923_g1	21.044	107.568	-2.3538	1.3489e-08	1.281e-06
c131566_g1	3600.99	6402.34	-0.83021	1.3812e-08	1.3085e-06
c145281_g1	572.942	1143.3	-0.99675	1.402e-08	1.3266e-06
c160454_g1	112.331	298.244	-1.4087	1.4275e-08	1.3491e-06
c211844_g1	515.103	1035.84	-1.0079	1.4584e-08	1.3767e-06
c158982_g1	2718.69	4909.07	-0.85254	1.4729e-08	1.3895e-06
c171589_g1	50.2062	177.803	-1.8243	1.5201e-08	1.4307e-06
c152423_g1	9823.31	17229.9	-0.81063	1.5385e-08	1.4462e-06
c147033_g1	235.959	532.345	-1.1738	1.5513e-08	1.4574e-06
c132227_g1	2987.22	5896.39	-0.98103	1.564e-08	1.4676e-06
c168782_g5	32.3906	135.443	-2.064	1.5663e-08	1.4689e-06
c158906_g2	477.38	964.834	-1.0151	1.5986e-08	1.4966e-06
c149171_g5	6.55159	64.5225	-3.2999	1.6031e-08	1.4998e-06
c162102_g1	679.683	1326.58	-0.96478	1.694e-08	1.5802e-06
c1029_g1	489.305	2867.28	-2.5509	1.7022e-08	1.5861e-06
c143402_g2	2096.65	4032.24	-0.94349	1.707e-08	1.5887e-06
c159957_g1	439.276	892.442	-1.0226	1.7144e-08	1.5936e-06
c174070_g6	7.59021	68.4091	-3.172	1.7144e-08	1.5936e-06
c237159_g1	49.3169	245.64	-2.3164	1.717e-08	1.5951e-06
c169904_g2	37.5275	146.687	-1.9667	1.8442e-08	1.7103e-06
c88081_g2	4.87638	64.1609	-3.7178	1.8518e-08	1.7164e-06
c158374_g1	260.241	578.433	-1.1523	1.945e-08	1.8006e-06
c158839_g1	30411.6	65744.6	-1.1123	1.9884e-08	1.8375e-06
c171963_g2	1685.9	3183.76	-0.91721	2.0068e-08	1.8524e-06
c185087_g1	2147.9	3895.31	-0.85881	2.0114e-08	1.855e-06
c154950_g1	1644.66	3040.02	-0.88629	2.0326e-08	1.8718e-06
c157204_g1	3081.58	6158.53	-0.99891	2.0746e-08	1.9083e-06
c161010_g1	282.496	615.758	-1.1241	2.0842e-08	1.9149e-06
c155605_g1	1878.94	3410.39	-0.86002	2.1375e-08	1.961e-06
c167757_g1	50.4775	177.361	-1.813	2.1381e-08	1.961e-06
c132967_g1	234.513	529.788	-1.1757	2.1519e-08	1.968e-06
c162923_g2	0	29.0035	#NAME?	2.1551e-08	1.9697e-06
c156004_g2	612.257	1246.65	-1.0258	2.1623e-08	1.9752e-06
c185147_g2	20201.4	43249.3	-1.0982	2.1675e-08	1.9788e-06
c147505_g1	13.4239	87.465	-2.7039	2.1713e-08	1.9811e-06
c171786_g1	12.5178	84.0327	-2.747	2.1928e-08	1.9996e-06
c160468_g1	5630.95	9909.97	-0.8155	2.2271e-08	2.0274e-06
c153337_g3	1014.17	1893.95	-0.9011	2.3095e-08	2.0976e-06
c116863_g1	1685.23	3051.28	-0.85647	2.316e-08	2.1023e-06
c161530_g5	9.91719	73.8977	-2.8975	2.3299e-08	2.1137e-06
c104392_g1	104.337	287.751	-1.4636	2.3549e-08	2.1339e-06
c127473_g1	555.515	1106.68	-0.99433	2.385e-08	2.1591e-06
c172527_g6	0	28.5882	#NAME?	2.4679e-08	2.2299e-06
c117388_g1	705.346	1354.45	-0.9413	2.5204e-08	2.2761e-06
c161596_g1	2.17319	72.7287	-5.0646	2.5308e-08	2.2842e-06
c173285_g3	59.3369	195.95	-1.7235	2.5519e-08	2.3019e-06
c163492_g1	380.797	791.961	-1.0564	2.6963e-08	2.4238e-06
c140985_g1	3404.72	6833.85	-1.0052	2.7016e-08	2.4273e-06
c147917_g1	460.38	959.776	-1.0599	2.7147e-08	2.4363e-06
c142451_g1	5.19902	57.5013	-3.4673	2.7237e-08	2.443e-06
c173155_g4	1311.22	2831.67	-1.1107	2.8917e-08	2.5893e-06
c115694_g1	26501.2	92044.9	-1.7963	2.8959e-08	2.5915e-06
c151641_g1	705.358	2590.76	-1.8769	2.9359e-08	2.6229e-06
c160112_g1	3519.68	6186.88	-0.81377	2.958e-08	2.6368e-06
c160488_g1	292.931	618.597	-1.0784	2.9566e-08	2.6368e-06
c161498_g2	25.1705	116.125	-2.2059	2.9581e-08	2.6368e-06
c77608_g1	0.653848	34.8569	-5.7363	2.971e-08	2.6468e-06
c164307_g1	56980.7	99168.3	-0.79941	3.0054e-08	2.6729e-06
c105580_g1	728.28	1395.49	-0.93821	3.0208e-08	2.6836e-06
c165124_g1	697.326	1402.76	-1.0084	3.0735e-08	2.7258e-06
c142597_g1	972.406	1823.48	-0.90706	3.1446e-08	2.7857e-06
c174409_g3	1578.19	2898.98	-0.87727	3.1723e-08	2.8072e-06
c158669_g1	0.948742	37.9918	-5.3235	3.1994e-08	2.8285e-06
c3946_g1	2162.35	3935.09	-0.8638	3.2304e-08	2.8522e-06
c141783_g1	187.263	429.975	-1.1992	3.2585e-08	2.8753e-06
c143012_g1	2525.93	4524.37	-0.8409	3.2756e-08	2.8857e-06
c131320_g1	313.429	660.608	-1.0757	3.3515e-08	2.9476e-06
c170949_g1	6603.63	18609.2	-1.4947	3.4025e-08	2.9858e-06
c151750_g1	1342.99	3552.37	-1.4033	3.4215e-08	3.0009e-06
c148702_g1	911.694	1762.51	-0.95101	3.5403e-08	3.1016e-06
c172893_g3	18.8132	99.3493	-2.4008	3.5848e-08	3.1389e-06
c189534_g1	11.7441	78.6856	-2.7442	3.6175e-08	3.164e-06
c173584_g1	90.7569	255.922	-1.4956	3.7483e-08	3.2676e-06
c172879_g1	223.933	495.867	-1.1469	3.7838e-08	3.2931e-06
c171214_g3	5.79737	59.6126	-3.3621	3.8751e-08	3.3688e-06
c168151_g8	154.209	371.558	-1.2687	3.8874e-08	3.3777e-06
c169658_g1	467.32	928.307	-0.99019	4.0264e-08	3.4965e-06
c169216_g1	411.451	851.131	-1.0487	4.0425e-08	3.5086e-06
c132311_g1	1401.87	2584.45	-0.88251	4.1192e-08	3.5712e-06
c211967_g1	10.9406	76.5137	-2.806	4.2246e-08	3.6566e-06
c239765_g1	112.002	294.152	-1.393	4.2378e-08	3.664e-06
c117821_g1	27.4483	120.461	-2.1338	4.2693e-08	3.6872e-06
c156654_g1	450.67	920.919	-1.031	4.2893e-08	3.7025e-06
c98751_g1	4441.26	7756.52	-0.80444	4.3212e-08	3.728e-06
c27497_g1	2516.41	4592.32	-0.86786	4.4058e-08	3.7946e-06
c162593_g1	1141.39	2114.64	-0.88962	4.4725e-08	3.8418e-06
c162246_g1	810.842	1643.79	-1.0195	4.5463e-08	3.9031e-06
c160741_g1	3481.36	6108.59	-0.81119	4.6651e-08	4.0007e-06
c2594_g1	13.5843	83.9755	-2.628	4.7633e-08	4.0805e-06
c142543_g1	3546.47	7227.29	-1.0271	4.8394e-08	4.1358e-06
c146670_g2	5005.96	8745.07	-0.80482	4.8369e-08	4.1358e-06
c174010_g1	12.0156	78.7997	-2.7133	4.8415e-08	4.1358e-06
c166194_g5	22.2489	105.887	-2.2507	4.9954e-08	4.2518e-06
c142879_g1	34.126	133.035	-1.9629	5.015e-08	4.2639e-06
c168922_g1	2802.92	7087.64	-1.3384	5.0368e-08	4.2801e-06
c168022_g1	3196.4	5833.83	-0.86799	5.2482e-08	4.4407e-06
c106426_g1	69.9033	349.587	-2.3222	5.3035e-08	4.4851e-06
c42738_g1	2611.67	4655.01	-0.83381	5.3147e-08	4.4922e-06
c122861_g1	2967.27	5232.53	-0.81837	5.3622e-08	4.5299e-06
c106880_g1	71888.7	163243	-1.1832	5.7357e-08	4.8274e-06
c154708_g1	239.18	531.04	-1.1507	5.8352e-08	4.9033e-06
c145902_g1	219.48	521.486	-1.2485	5.8631e-08	4.9219e-06
c174907_g1	2272.85	4447.97	-0.96865	6.0757e-08	5.0946e-06
c113696_g1	2620.33	5349.03	-1.0295	6.2727e-08	5.2376e-06
c130392_g1	569.418	1090.97	-0.93806	6.2897e-08	5.2472e-06
c165073_g1	49.8063	167.792	-1.7523	6.2908e-08	5.2472e-06
c171087_g1	2777.29	6700.12	-1.2705	6.3037e-08	5.2552e-06
c172303_g1	182.35	416.662	-1.1922	6.3621e-08	5.3011e-06
c152616_g1	97.7303	281.865	-1.5281	6.374e-08	5.3082e-06
c173741_g2	1.24364	37.1729	-4.9016	6.4079e-08	5.3336e-06
c149770_g2	0	27.025	#NAME?	6.761e-08	5.6069e-06
c173661_g2	16.1183	88.4934	-2.4569	7.0382e-08	5.8124e-06
c170435_g2	35.9144	240.785	-2.7451	7.0631e-08	5.8269e-06
c173736_g2	85.5667	240.656	-1.4918	7.0609e-08	5.8269e-06
c159776_g1	5938.04	17204	-1.5347	7.1275e-08	5.877e-06
c156134_g2	726.701	1445.71	-0.99235	7.1834e-08	5.92e-06
c152607_g1	5999.8	10354.9	-0.78732	7.2646e-08	5.9745e-06
c161526_g1	171.424	399.488	-1.2206	7.341e-08	6.028e-06
c132904_g1	3147.69	5485.66	-0.80137	7.3726e-08	6.0508e-06
c163786_g1	58.698	338.113	-2.5261	7.6191e-08	6.2433e-06
c158793_g2	69.3605	240.438	-1.7935	7.7632e-08	6.3483e-06
c132615_g1	685.11	1283.69	-0.90589	7.7823e-08	6.3606e-06
c172189_g1	50.6675	170.55	-1.7511	7.8752e-08	6.4332e-06
c172875_g2	426.221	853.542	-1.0019	7.8811e-08	6.4348e-06
c158714_g1	204.271	703.121	-1.7833	7.9337e-08	6.4711e-06
c158231_g1	1789.61	5578.91	-1.6403	8.0217e-08	6.5361e-06
c167406_g1	341.174	897.44	-1.3953	8.0184e-08	6.5361e-06
c155961_g2	8.93641	67.7783	-2.9231	8.0865e-08	6.5855e-06
c168359_g2	4080.56	7112.03	-0.80149	8.2423e-08	6.7055e-06
c104289_g1	383.628	981.091	-1.3547	8.2752e-08	6.7254e-06
c170875_g8	35.1729	133.595	-1.9253	8.3225e-08	6.7568e-06
c123568_g1	8023.25	13787.5	-0.7811	8.5127e-08	6.9007e-06
c140930_g1	3170.67	6087.04	-0.94096	8.5589e-08	6.9345e-06
c134603_g2	25.6018	113.621	-2.1499	8.5945e-08	6.9599e-06
c131866_g1	4.06211	76.519	-4.2355	8.7938e-08	7.1067e-06
c169996_g2	87.5066	240.987	-1.4615	9.0254e-08	7.279e-06
c172389_g3	43.9856	154.182	-1.8095	9.0408e-08	7.2877e-06
c162437_g1	378.813	834.036	-1.1386	9.0543e-08	7.2949e-06
c163450_g1	3895.45	6734	-0.78967	9.3489e-08	7.5208e-06
c238080_g1	65.7263	220.083	-1.7435	9.4339e-08	7.5814e-06
c166358_g1	350.372	714.268	-1.0276	9.7623e-08	7.8374e-06
c75952_g1	750.246	1745.6	-1.2183	9.8545e-08	7.9034e-06
c146779_g1	376.558	790.186	-1.0693	9.8669e-08	7.9093e-06
c174635_g1	285.691	596.845	-1.0629	9.9045e-08	7.9355e-06
c237050_g1	60.8818	191.509	-1.6533	1.0019e-07	8.0233e-06
c156977_g1	1712.11	3058.99	-0.83728	1.0156e-07	8.1287e-06
c168920_g2	3.01728	46.7256	-3.9529	1.0245e-07	8.1921e-06
c164923_g3	765.886	1426.13	-0.89691	1.0333e-07	8.2534e-06
c172817_g5	189.466	425.85	-1.1684	1.0468e-07	8.3576e-06
c133914_g1	1428.25	2564.64	-0.8445	1.0582e-07	8.4397e-06
c114593_g1	79.4956	365.318	-2.2002	1.0791e-07	8.5979e-06
c154197_g1	130.432	691.256	-2.4059	1.0992e-07	8.7493e-06
c150640_g2	77.2947	218.489	-1.4991	1.1399e-07	9.0548e-06
c148036_g1	1332.19	2374.42	-0.83378	1.144e-07	9.0828e-06
c98584_g1	6115.23	13923.4	-1.187	1.1499e-07	9.125e-06
c164438_g1	124.618	307.937	-1.3051	1.1565e-07	9.1686e-06
c161417_g4	587.207	1514.92	-1.3673	1.1683e-07	9.2531e-06
c161542_g1	23.574	106.68	-2.178	1.1886e-07	9.4092e-06
c168933_g1	96.6634	255.553	-1.4026	1.2033e-07	9.5154e-06
c167626_g1	4556.71	7877.01	-0.78965	1.2144e-07	9.5987e-06
c105402_g1	12.0135	75.6335	-2.6544	1.248e-07	9.8397e-06
c155008_g2	1.54709	37.8467	-4.6125	1.2718e-07	1.0002e-05
c154293_g1	393.139	774.401	-0.97804	1.2873e-07	1.0109e-05
c161915_g2	599.38	2386.43	-1.9933	1.3279e-07	1.0402e-05
c170928_g4	64.1796	224.397	-1.8059	1.3296e-07	1.0408e-05
c155510_g1	1014.11	1845.5	-0.8638	1.331e-07	1.0411e-05
c104803_g1	622.291	1175.34	-0.91741	1.3523e-07	1.0557e-05
c160123_g1	77337.4	164940	-1.0927	1.3532e-07	1.0559e-05
c166179_g1	325.466	669.941	-1.0415	1.3547e-07	1.0566e-05
c115329_g1	251.566	540.273	-1.1028	1.3702e-07	1.0681e-05
c76765_g1	207.451	455.092	-1.1334	1.3938e-07	1.0854e-05
c166456_g1	12.9494	76.6302	-2.565	1.4094e-07	1.0965e-05
c156842_g1	498.793	951.175	-0.93127	1.4346e-07	1.1156e-05
c157547_g1	4.88066	53.2627	-3.448	1.4479e-07	1.1242e-05
c171066_g1	5.64123	53.9811	-3.2584	1.4663e-07	1.1379e-05
c168434_g2	2.13688	40.5962	-4.2478	1.5024e-07	1.1643e-05
c48589_g1	993.357	1805.16	-0.86174	1.5185e-07	1.1761e-05
c150571_g1	1682.7	2935.6	-0.80288	1.522e-07	1.1783e-05
c211926_g1	167.651	381.531	-1.1863	1.5471e-07	1.1954e-05
c142410_g1	6822.04	12053.8	-0.82121	1.5506e-07	1.1975e-05
c149522_g1	20578.4	34704.9	-0.75401	1.5613e-07	1.204e-05
c160914_g1	0.594067	32.079	-5.7549	1.5768e-07	1.2148e-05
c161768_g1	225.902	490.605	-1.1189	1.5862e-07	1.2214e-05
c161405_g1	323.121	657.043	-1.0239	1.5883e-07	1.2225e-05
c174897_g3	22.715	101.867	-2.165	1.6771e-07	1.2883e-05
c147298_g1	357.713	702.322	-0.97333	1.774e-07	1.3601e-05
c168327_g1	206.309	456.642	-1.1463	1.7782e-07	1.3627e-05
c156159_g1	59.6764	181.316	-1.6033	1.8361e-07	1.405e-05
c100303_g1	1.25219	35.2085	-4.8134	1.8398e-07	1.4072e-05
c166332_g1	17.7745	90.4205	-2.3468	1.8548e-07	1.418e-05
c157850_g1	2941.19	5057.52	-0.78203	1.8849e-07	1.4402e-05
c174818_g2	328.617	660.215	-1.0065	1.8893e-07	1.4422e-05
c156304_g1	140.188	335.849	-1.2605	1.9228e-07	1.4657e-05
c133348_g1	1787.95	3119.17	-0.80285	1.9623e-07	1.4906e-05
c156753_g2	162.035	369.814	-1.1905	1.963e-07	1.4906e-05
c134331_g1	5413.7	11142.2	-1.0413	1.998e-07	1.5157e-05
c171401_g1	869.742	1561.57	-0.84434	1.9995e-07	1.5161e-05
c141432_g1	2.47236	41.7814	-4.0789	2.0009e-07	1.5164e-05
c143462_g1	451.147	865.424	-0.93981	2.025e-07	1.5332e-05
c72638_g1	8.20995	64.0235	-2.9632	2.0274e-07	1.5343e-05
c167792_g1	65.6984	250.32	-1.9298	2.0334e-07	1.5374e-05
c154458_g1	238.698	510.614	-1.097	2.0577e-07	1.555e-05
c166162_g1	14.1247	85.5492	-2.5985	2.0683e-07	1.5609e-05
c146978_g1	658.259	1228.27	-0.8999	2.0971e-07	1.5795e-05
c169511_g8	10.9406	104.791	-3.2598	2.1152e-07	1.5924e-05
c174117_g1	1.19241	44.7883	-5.2312	2.1168e-07	1.5928e-05
c166827_g1	1717.54	3105.15	-0.85432	2.1407e-07	1.6101e-05
c87917_g1	133.519	499.57	-1.9036	2.1481e-07	1.6149e-05
c199172_g1	11.007	73.2565	-2.7345	2.1704e-07	1.6301e-05
c151905_g1	3059.41	7165.82	-1.2279	2.2374e-07	1.6788e-05
c149055_g1	2278.39	3946.3	-0.79249	2.251e-07	1.6874e-05
c172918_g1	117.289	291.662	-1.3142	2.256e-07	1.6903e-05
c78828_g1	1.57056	46.9324	-4.9012	2.2648e-07	1.6953e-05
c163432_g1	516.408	965.195	-0.90231	2.2948e-07	1.717e-05
c168470_g1	9.12238	132.872	-3.8645	2.298e-07	1.7186e-05
c162950_g1	101.499	258.844	-1.3506	2.3247e-07	1.7367e-05
c172003_g2	118.293	288.821	-1.2878	2.3691e-07	1.7643e-05
c168703_g2	2450.84	4209.45	-0.78036	2.4063e-07	1.7886e-05
c173904_g2	99.365	261.405	-1.3955	2.4489e-07	1.8186e-05
c172667_g4	199.972	439.53	-1.1362	2.4735e-07	1.8351e-05
c167648_g1	56.8107	192.666	-1.7619	2.4897e-07	1.8463e-05
c131678_g1	902.536	1637.79	-0.8597	2.5084e-07	1.8575e-05
c130398_g1	48.039	155.374	-1.6935	2.5436e-07	1.8818e-05
c154844_g1	278.248	568.364	-1.0304	2.5743e-07	1.9019e-05
c167999_g2	36.1236	129.147	-1.838	2.5857e-07	1.9085e-05
c158583_g1	1169.6	2276.17	-0.9606	2.6306e-07	1.9399e-05
c151724_g1	1063.67	1886.39	-0.82658	2.6337e-07	1.9412e-05
c147420_g1	1386.88	2673.54	-0.9469	2.6934e-07	1.9834e-05
c163085_g4	291.068	1078.42	-1.8895	2.6965e-07	1.9847e-05
c150231_g2	189.143	690.425	-1.868	2.7323e-07	2.0092e-05
c6710_g1	460.068	892.986	-0.95679	2.7354e-07	2.0106e-05
c146874_g2	19.8108	91.4527	-2.2067	2.7989e-07	2.0534e-05
c121701_g1	1579.54	2754.43	-0.80225	2.8161e-07	2.0641e-05
c225760_g1	59.0698	250.098	-2.082	2.8351e-07	2.0771e-05
c42666_g1	18.7147	90.4966	-2.2737	2.8517e-07	2.0863e-05
c138875_g1	494.17	936.64	-0.92249	2.8721e-07	2.1003e-05
c146857_g1	943.68	1699.36	-0.84862	2.8821e-07	2.1067e-05
c106597_g1	4.06211	194.33	-5.5801	2.8973e-07	2.116e-05
c167711_g2	131.487	314.639	-1.2588	2.9035e-07	2.1194e-05
c174218_g1	27.1961	112.031	-2.0424	2.9649e-07	2.1622e-05
c149848_g1	31.1642	120.659	-1.953	2.9667e-07	2.1625e-05
c172399_g6	13.6462	78.8067	-2.5298	2.9831e-07	2.1724e-05
c162855_g2	37.5044	133.32	-1.8298	2.999e-07	2.1831e-05
c158012_g1	30.3223	346.865	-3.5159	3.0175e-07	2.1925e-05
c170040_g1	2096.47	3629.77	-0.79192	3.0812e-07	2.2377e-05
c163022_g1	495.459	1071.69	-1.113	3.1025e-07	2.2522e-05
c153946_g1	504.114	951.337	-0.91621	3.1076e-07	2.2549e-05
c238367_g1	239.636	504.169	-1.0731	3.1382e-07	2.2748e-05
c152003_g1	2768.27	4730.34	-0.77296	3.1752e-07	2.2997e-05
c163495_g1	541.474	1080.03	-0.99611	3.1822e-07	2.3037e-05
c168075_g1	341.93	675.14	-0.98148	3.2338e-07	2.3379e-05
c149640_g1	4397.38	8713.52	-0.98661	3.3875e-07	2.4445e-05
c141663_g1	959.244	1721.57	-0.84376	3.415e-07	2.4633e-05
c157825_g1	313.547	1078.37	-1.7821	3.4577e-07	2.4929e-05
c106721_g1	421.051	811.731	-0.94701	3.4917e-07	2.5151e-05
c158889_g1	22487	40716	-0.8565	3.5302e-07	2.5405e-05
c132443_g1	395.119	769.954	-0.96248	3.6159e-07	2.5953e-05
c171723_g3	4.5964	51.2239	-3.4782	3.6369e-07	2.609e-05
c141325_g2	4613.41	7762.4	-0.75067	3.7003e-07	2.6521e-05
c152876_g1	86.0095	249.447	-1.5362	3.7133e-07	2.6602e-05
c152778_g1	383.288	731.962	-0.93334	3.7214e-07	2.6648e-05
c174137_g1	12049.3	20077.7	-0.73665	3.7475e-07	2.6799e-05
c213504_g1	27.6681	110.492	-1.9976	3.7814e-07	2.7005e-05
c159238_g2	8.6436	62.8302	-2.8618	3.8206e-07	2.7248e-05
c11214_g1	66.7602	193.718	-1.5369	3.8543e-07	2.7463e-05
c105237_g1	143.694	334.557	-1.2193	3.8963e-07	2.775e-05
c167968_g6	8.64788	62.5655	-2.8549	3.9417e-07	2.8061e-05
c167743_g1	4106.75	7753.28	-0.91681	3.9879e-07	2.8377e-05
c160018_g1	1299.18	2292.01	-0.81901	4.0152e-07	2.8533e-05
c152582_g1	24.5764	106.464	-2.115	4.0936e-07	2.9037e-05
c153740_g1	4.36129	47.2865	-3.4386	4.0953e-07	2.9037e-05
c154858_g1	973.52	1727.45	-0.82736	4.1134e-07	2.9152e-05
c113331_g1	1195.39	2094.87	-0.80938	4.151e-07	2.9405e-05
c147867_g1	862.594	1556.71	-0.85175	4.2649e-07	3.0131e-05
c171818_g2	17.8281	89.0477	-2.3204	4.31e-07	3.0436e-05
c84926_g1	39149.5	82752.6	-1.0798	4.3573e-07	3.0754e-05
c108510_g2	8.67589	76.4249	-3.139	4.4012e-07	3.1011e-05
c168376_g1	14.5245	79.3135	-2.4491	4.4556e-07	3.1367e-05
c170286_g3	8216.72	16253.5	-0.98412	4.4799e-07	3.1524e-05
c167503_g1	84.3182	606.109	-2.8457	4.5284e-07	3.1851e-05
c130329_g1	159.893	432.969	-1.4372	4.5904e-07	3.2258e-05
c174242_g2	50.167	274.636	-2.4527	4.6263e-07	3.2467e-05
c165335_g3	178.773	395.206	-1.1445	4.649e-07	3.2613e-05
c153197_g1	20233.8	44348.5	-1.1321	4.6528e-07	3.2624e-05
c141711_g1	3887.8	6454.71	-0.7314	4.6849e-07	3.2835e-05
c156664_g1	5318.99	8911.04	-0.74444	4.8714e-07	3.4078e-05
c168192_g1	3801.55	6421.63	-0.75635	4.873e-07	3.4078e-05
c156588_g3	5.91265	132.377	-4.4847	4.9128e-07	3.4341e-05
c48476_g1	78.6523	215.128	-1.4516	4.9155e-07	3.4345e-05
c161597_g1	3207.89	7599.45	-1.2443	4.9519e-07	3.4584e-05
c171430_g1	14.1418	78.2176	-2.4675	4.9757e-07	3.4735e-05
c166851_g1	2195.06	3753.65	-0.77403	4.9892e-07	3.4799e-05
c86343_g1	0	23.6732	#NAME?	4.9882e-07	3.4799e-05
c211601_g1	164.33	365.234	-1.1522	5.0247e-07	3.5015e-05
c169016_g1	1285.53	2248.83	-0.80681	5.1243e-07	3.5599e-05
c144863_g1	168.55	379.382	-1.1705	5.1285e-07	3.5613e-05
c172683_g1	402.131	780.166	-0.95612	5.195e-07	3.6028e-05
c161442_g1	182.478	400.246	-1.1332	5.2045e-07	3.6078e-05
c133441_g1	0.594067	29.8499	-5.651	5.2504e-07	3.6348e-05
c104822_g2	1253.01	2222.56	-0.82683	5.256e-07	3.6371e-05
c165911_g1	44.4771	202.985	-2.1902	5.2695e-07	3.6441e-05
c134892_g1	71.8696	199.459	-1.4726	5.3107e-07	3.6702e-05
c123339_g1	480.635	897.435	-0.90087	5.5059e-07	3.7918e-05
c144402_g1	26634.6	44158.7	-0.72939	5.5695e-07	3.829e-05
c131840_g1	68.2642	277.95	-2.0256	5.5776e-07	3.8328e-05
c154352_g1	815.228	1456.61	-0.83734	5.6139e-07	3.8562e-05
c172964_g1	393.231	788.061	-1.0029	5.8599e-07	4.0129e-05
c171249_g2	7.58385	59.1091	-2.9624	5.8736e-07	4.0206e-05
c174163_g1	873.696	1605.83	-0.87812	5.909e-07	4.041e-05
c213953_g1	92.4511	238.547	-1.3675	6.0533e-07	4.1329e-05
c173030_g2	957.605	1694.7	-0.82352	6.0741e-07	4.1453e-05
c212493_g1	455.394	843.525	-0.88932	6.1098e-07	4.1678e-05
c144478_g1	23.1038	96.8965	-2.0683	6.2047e-07	4.229e-05
c145387_g1	1030.78	1806.88	-0.80977	6.2289e-07	4.2436e-05
c166841_g1	89.6567	232.089	-1.3722	6.2557e-07	4.2582e-05
c76321_g1	13.1439	82.5997	-2.6517	6.2913e-07	4.2788e-05
c151813_g1	133.298	486.661	-1.8683	6.3427e-07	4.3082e-05
c157007_g1	2192.75	3736.43	-0.76892	6.391e-07	4.3335e-05
c145727_g1	496.009	926.851	-0.90197	6.4041e-07	4.3406e-05
c160095_g1	201.073	423.742	-1.0755	6.4492e-07	4.3629e-05
c164754_g1	1816.3	3104.02	-0.77314	6.4727e-07	4.3758e-05
c153334_g1	110.388	267.044	-1.2745	6.5088e-07	4.3965e-05
c166713_g4	144.609	329.089	-1.1863	6.5537e-07	4.4212e-05
c160534_g1	4181.99	6941.27	-0.73101	6.5916e-07	4.443e-05
c152881_g1	1259.24	2867.56	-1.1873	6.6556e-07	4.4822e-05
c173915_g2	171.146	373.215	-1.1248	6.6617e-07	4.4845e-05
c122896_g1	2367.9	3994.96	-0.75457	6.6837e-07	4.4973e-05
c157637_g1	680.184	1237.85	-0.86385	6.7475e-07	4.5364e-05
c158447_g1	501.087	925.561	-0.88527	6.7813e-07	4.5572e-05
c140690_g1	437.475	820.378	-0.90709	6.8917e-07	4.6275e-05
c54737_g1	789.354	1405.24	-0.83207	6.9011e-07	4.6319e-05
c156351_g5	16.1804	81.6389	-2.335	6.9061e-07	4.6332e-05
c42843_g1	898.205	1643.72	-0.87185	6.912e-07	4.6353e-05
c156351_g1	21.5658	96.504	-2.1618	7.0032e-07	4.6924e-05
c152925_g1	1398.84	2415.77	-0.78825	7.0081e-07	4.6937e-05
c161268_g1	3351.61	6440.73	-0.94237	7.0748e-07	4.7364e-05
c225248_g1	746.607	1338.59	-0.84229	7.0813e-07	4.7371e-05
c170725_g1	34.4314	121.775	-1.8224	7.0856e-07	4.7376e-05
c164317_g1	3298.59	5479.81	-0.73227	7.1242e-07	4.7594e-05
c157811_g1	5.64123	65.9245	-3.5467	7.1864e-07	4.7928e-05
c164233_g1	31.775	118.506	-1.899	7.2401e-07	4.8246e-05
c174545_g2	230.519	476.396	-1.0473	7.2959e-07	4.8597e-05
c157252_g1	450.167	851.147	-0.91895	7.3909e-07	4.9127e-05
c96172_g1	183.442	464.221	-1.3395	7.3901e-07	4.9127e-05
c171016_g1	1009.17	3551.76	-1.8154	7.4996e-07	4.9749e-05
c117342_g1	8.54751	59.2897	-2.7942	7.5225e-07	4.9876e-05
c167851_g1	232.329	470.279	-1.0174	7.6271e-07	5.0506e-05
c131925_g1	205.073	534.622	-1.3824	7.6897e-07	5.09e-05
c150748_g1	62.8306	177.273	-1.4964	7.8054e-07	5.1622e-05
c165425_g1	151.146	334.96	-1.148	8.1757e-07	5.3891e-05
c168835_g1	0	23.0757	#NAME?	8.2006e-07	5.4033e-05
c124314_g1	0	22.7324	#NAME?	8.3144e-07	5.4646e-05
c160398_g1	1183.13	3109.52	-1.3941	8.4195e-07	5.5284e-05
c165450_g1	2358.09	4906.73	-1.0571	8.5512e-07	5.6063e-05
c142529_g2	0.953021	33.2348	-5.124	8.5584e-07	5.6087e-05
c172163_g1	72.6989	196.273	-1.4329	8.5929e-07	5.6267e-05
c140954_g1	25.0101	102.12	-2.0297	8.6485e-07	5.6584e-05
c162019_g1	275.917	554.361	-1.0066	8.7853e-07	5.7408e-05
c126640_g1	320.25	625.71	-0.9663	8.8415e-07	5.7751e-05
c158554_g1	2446.85	4739.56	-0.95383	8.9611e-07	5.8484e-05
c105550_g1	0	22.4962	#NAME?	8.9995e-07	5.8687e-05
c211278_g1	10.1544	64.7132	-2.672	9.0744e-07	5.9126e-05
c170222_g1	1.85054	34.7777	-4.2321	9.2514e-07	6.023e-05
c154823_g1	2068.19	3490.59	-0.7551	9.3137e-07	6.0586e-05
c150733_g1	674.107	1206.61	-0.83991	9.3401e-07	6.0733e-05
c163962_g2	508.843	940.598	-0.88636	9.3889e-07	6.1025e-05
c171649_g2	8.35726	58.5422	-2.8084	9.4901e-07	6.1582e-05
c163535_g1	268.428	533.951	-0.99217	9.6336e-07	6.2462e-05
c147118_g1	14.2061	76.0282	-2.42	9.7659e-07	6.3293e-05
c103223_g1	3.26523	42.5981	-3.7055	9.9096e-07	6.4146e-05
c137480_g1	5770.94	9455.52	-0.71235	1.0003e-06	6.4726e-05
c165415_g1	133.119	307.222	-1.2066	1.004e-06	6.4896e-05
c164702_g1	27.8923	107.64	-1.9483	1.0063e-06	6.5008e-05
c211901_g1	73.6497	196.705	-1.4173	1.0097e-06	6.5176e-05
c166011_g1	93.7275	331.262	-1.8214	1.0181e-06	6.5659e-05
c170778_g1	1521.67	2667.69	-0.80994	1.0224e-06	6.5914e-05
c161818_g1	120.176	281.643	-1.2287	1.0315e-06	6.6418e-05
c53343_g1	2.12196	36.3073	-4.0968	1.0362e-06	6.6669e-05
c172682_g4	1.21589	32.4624	-4.7387	1.0383e-06	6.6744e-05
c162227_g1	43.5345	207.055	-2.2498	1.0453e-06	6.7144e-05
c104889_g1	183.196	396.942	-1.1155	1.0682e-06	6.8418e-05
c12992_g1	58.2486	216.759	-1.8958	1.0781e-06	6.8967e-05
c166298_g1	1636.2	2791.6	-0.77074	1.0898e-06	6.9634e-05
c113645_g1	1134.57	1960.8	-0.78929	1.0997e-06	7.0152e-05
c171376_g1	37.8375	126.943	-1.7463	1.1116e-06	7.0883e-05
c177664_g1	82.686	212.522	-1.3619	1.1263e-06	7.1791e-05
c117629_g1	950.654	1679.36	-0.82092	1.1441e-06	7.2896e-05
c151822_g1	17439.5	32274.1	-0.88802	1.1542e-06	7.3484e-05
c174700_g1	19.217	88.575	-2.2045	1.1542e-06	7.3484e-05
c84173_g1	49.8128	151.911	-1.6086	1.1578e-06	7.3684e-05
c137439_g1	31.2175	183.07	-2.552	1.1705e-06	7.4399e-05
c172456_g1	51.2932	154.966	-1.5951	1.1702e-06	7.4399e-05
c81643_g1	43.1771	170.813	-1.9841	1.194e-06	7.5742e-05
c154351_g1	1220.55	2071.69	-0.76327	1.2286e-06	7.7874e-05
c156434_g1	57.7636	166.892	-1.5307	1.2445e-06	7.8849e-05
c141180_g1	507.435	942.006	-0.89251	1.2545e-06	7.9418e-05
c158793_g1	69.9669	221.739	-1.6641	1.2561e-06	7.9492e-05
c48395_g1	3.74375	43.0221	-3.5225	1.2667e-06	8.0065e-05
c174162_g2	379.844	728.165	-0.93886	1.2743e-06	8.0472e-05
c166465_g2	991.139	1718.4	-0.7939	1.2768e-06	8.0576e-05
c141661_g1	238.405	480.431	-1.0109	1.2838e-06	8.0984e-05
c165577_g1	3657.05	6108.14	-0.74005	1.3198e-06	8.3059e-05
c151684_g1	1019.97	2293.67	-1.1691	1.3539e-06	8.5001e-05
c170862_g1	68.0208	285.576	-2.0698	1.3632e-06	8.5482e-05
c115400_g1	17.4925	80.8845	-2.2091	1.3777e-06	8.6255e-05
c170428_g1	63.0736	175.779	-1.4787	1.3775e-06	8.6255e-05
c160578_g2	63.2984	177.496	-1.4875	1.395e-06	8.7216e-05
c163142_g2	15.9389	91.5999	-2.5228	1.3953e-06	8.7216e-05
c852_g1	325.677	624.006	-0.93812	1.3962e-06	8.724e-05
c157884_g1	4.07067	255.479	-5.9718	1.4251e-06	8.8889e-05
c171181_g1	139.14	317.872	-1.1919	1.4254e-06	8.8889e-05
c153875_g1	444.534	819.608	-0.88264	1.4361e-06	8.9486e-05
c160304_g1	2209.44	3972.83	-0.84649	1.4868e-06	9.2484e-05
c158213_g2	12.9365	70.7836	-2.452	1.4972e-06	9.3039e-05
c147602_g1	982.76	1719.33	-0.80694	1.5006e-06	9.321e-05
c175538_g1	47.9965	147.82	-1.6228	1.5083e-06	9.3616e-05
c154332_g3	0.299173	25.1055	-6.3909	1.5112e-06	9.3758e-05
c161780_g1	4.54945	44.9012	-3.303	1.5147e-06	9.3904e-05
c173216_g1	220.532	469.639	-1.0906	1.5142e-06	9.3904e-05
c161027_g1	22.9671	96.478	-2.0706	1.536e-06	9.511e-05
c152665_g1	831.543	1459.95	-0.81206	1.5481e-06	9.5749e-05
c173449_g1	14.3961	74.7629	-2.3766	1.5477e-06	9.5749e-05
c114519_g1	5.31859	47.3721	-3.1549	1.5515e-06	9.5924e-05
c169042_g5	49.6697	149.859	-1.5932	1.6166e-06	9.9675e-05
c162883_g1	612.03	1091.2	-0.83424	1.6258e-06	0.00010021
c159804_g1	991.836	1702.79	-0.77973	1.63e-06	0.00010042
c169520_g1	30.0552	108.684	-1.8545	1.6551e-06	0.00010189
c198243_g1	23.7406	97.3725	-2.0362	1.6738e-06	0.00010292
c76445_g1	604.652	1093.38	-0.85461	1.6838e-06	0.00010342
c158775_g1	1083.32	1867.05	-0.7853	1.6912e-06	0.00010379
c168160_g1	75.6134	298.344	-1.9803	1.7011e-06	0.00010428
c167574_g2	4.25456	45.0633	-3.4049	1.7141e-06	0.00010499
c138886_g1	575.388	2514.19	-2.1275	1.7206e-06	0.00010535
c174320_g2	23.7576	98.0631	-2.0453	1.7287e-06	0.00010576
c168235_g1	11.46	252.748	-4.463	1.7392e-06	0.00010632
c171234_g3	3367.4	5515.99	-0.71198	1.7453e-06	0.00010661
c86985_g1	1.78648	34.3519	-4.2652	1.7926e-06	0.00010938
c112441_g1	521.663	1009.62	-0.95263	1.8052e-06	0.00011002
c164319_g2	1171.71	2007.37	-0.77669	1.8064e-06	0.00011002
c166434_g1	24.6485	98.1575	-1.9936	1.8147e-06	0.00011047
c168168_g6	12.7978	69.572	-2.4426	1.8228e-06	0.00011088
c156359_g1	2645.51	4374.82	-0.72568	1.8316e-06	0.00011133
c170200_g2	10.3148	63.7673	-2.6281	1.8488e-06	0.00011224
c166207_g1	577.793	1036.58	-0.84321	1.8757e-06	0.0001137
c173059_g1	418.189	778.756	-0.89702	1.8749e-06	0.0001137
c74099_g1	0	21.1537	#NAME?	1.8986e-06	0.00011496
c104420_g1	298.133	607.031	-1.0258	1.9533e-06	0.00011823
c169790_g6	62.4031	242.082	-1.9558	1.9884e-06	0.00012012
c163348_g1	137.952	305.091	-1.1451	1.9977e-06	0.00012059
c156773_g1	248.524	489.554	-0.97808	2.0024e-06	0.00012083
c56544_g1	5938.27	9656.8	-0.7015	2.0214e-06	0.00012184
c168287_g1	5484.73	8934.5	-0.70397	2.026e-06	0.00012207
c101133_g1	0.294894	24.0837	-6.3517	2.0587e-06	0.0001238
c160493_g1	14.4773	93.2117	-2.6867	2.0683e-06	0.00012433
c103565_g1	524.15	939.074	-0.84126	2.1e-06	0.00012614
c173417_g1	12.8192	69.5463	-2.4397	2.1189e-06	0.00012713
c17201_g1	3488.46	5702.14	-0.70891	2.128e-06	0.00012763
c159716_g2	3.83128	41.877	-3.4503	2.1686e-06	0.00012997
c163507_g1	11.0027	65.187	-2.5667	2.1723e-06	0.00013014
c171386_g1	776.887	1342.89	-0.78957	2.1961e-06	0.00013142
c157819_g1	1136.96	1926.13	-0.76053	2.2027e-06	0.00013171
c171394_g1	18.9112	82.1498	-2.119	2.2277e-06	0.0001331
c167034_g2	19.3323	125.099	-2.694	2.2347e-06	0.00013342
c126712_g1	1.5065	32.3347	-4.4238	2.2885e-06	0.00013638
c156159_g2	13.8726	71.5271	-2.3663	2.2956e-06	0.00013675
c174409_g1	79.7014	209.313	-1.393	2.3014e-06	0.00013699
c161205_g1	1096.81	1914.23	-0.80345	2.3297e-06	0.00013857
c117763_g1	270.615	532.406	-0.97629	2.3397e-06	0.00013909
c160731_g1	1257.19	2942.16	-1.2267	2.3592e-06	0.00014001
c163326_g2	40.2802	129.531	-1.6852	2.3933e-06	0.00014187
c168732_g2	5.79309	49.3975	-3.092	2.4161e-06	0.00014301
c168206_g2	24.0423	98.1103	-2.0288	2.4174e-06	0.00014302
c131093_g1	47.0196	251.752	-2.4207	2.4402e-06	0.00014417
c151385_g1	1158.3	2158.91	-0.89829	2.4615e-06	0.00014532
c174822_g3	23.6166	96.5098	-2.0309	2.4746e-06	0.00014604
c152923_g1	321.877	609.94	-0.92216	2.5178e-06	0.00014831
c166973_g3	242.357	478.951	-0.98274	2.523e-06	0.00014856
c145160_g1	506.427	925.993	-0.87065	2.5244e-06	0.00014859
c173942_g4	112.617	756.707	-2.7483	2.5806e-06	0.00015145
c149649_g1	1640.99	2903.84	-0.82339	2.599e-06	0.00015236
c166329_g1	674.646	1191.08	-0.82007	2.6002e-06	0.00015237
c107150_g1	45.05	145.038	-1.6868	2.6021e-06	0.00015243
c170526_g1	13.9027	72.0957	-2.3746	2.618e-06	0.0001533
c165537_g1	8.02606	54.742	-2.7699	2.6357e-06	0.00015411
c172874_g3	347.827	661.884	-0.92821	2.6517e-06	0.00015499
c157460_g1	615.635	1096.37	-0.83259	2.6704e-06	0.00015596
c113293_g1	117.793	268.61	-1.1893	2.7988e-06	0.00016275
c169709_g1	1773.79	2966.83	-0.74208	2.8179e-06	0.00016373
c161663_g1	27.5636	102.774	-1.8986	2.8259e-06	0.00016411
c162112_g2	2405.28	6394.8	-1.4107	2.8263e-06	0.00016411
c167963_g1	6105.03	9740.58	-0.67401	2.8737e-06	0.00016668
c106909_g1	2965.87	6802.25	-1.1976	2.9477e-06	0.00017076
c150001_g1	598.033	1062.21	-0.82877	2.9486e-06	0.00017076
c164259_g1	44.8404	137.497	-1.6165	2.9533e-06	0.00017098
c159841_g1	3050.34	5074.33	-0.73425	2.9626e-06	0.00017139
c169284_g6	3.25667	39.9594	-3.6171	2.9667e-06	0.00017157
c169320_g1	1.77792	33.2825	-4.2265	2.9955e-06	0.0001731
c116796_g2	84.7184	252.789	-1.5772	3.0016e-06	0.00017333
c173736_g4	120.456	277.095	-1.2019	3.0153e-06	0.00017406
c155996_g1	62.5379	172.306	-1.4622	3.0264e-06	0.00017463
c117897_g1	631.137	1171.58	-0.89243	3.0297e-06	0.00017469
c155773_g1	419.28	848.877	-1.0176	3.0293e-06	0.00017469
c77485_g1	10.1523	60.6427	-2.5785	3.0396e-06	0.00017514
c168379_g4	222.35	505.136	-1.1838	3.0893e-06	0.00017775
c147010_g1	615.049	1100.19	-0.83898	3.0926e-06	0.00017787
c171167_g2	17.3129	78.1725	-2.1748	3.17e-06	0.00018199
c134267_g1	23.2621	91.4617	-1.9752	3.1853e-06	0.00018281
c173645_g4	687.043	1189.72	-0.79216	3.2099e-06	0.00018415
c158726_g1	8.15445	55.9022	-2.7772	3.2135e-06	0.00018427
c198353_g1	6697.36	11632.7	-0.79652	3.2206e-06	0.00018456
c143059_g1	112.21	262.003	-1.2234	3.2374e-06	0.00018546
c138121_g1	3.99805	41.9485	-3.3913	3.2624e-06	0.00018676
c142657_g1	11987.3	24896	-1.0544	3.269e-06	0.00018706
c168073_g2	85.7535	212.968	-1.3124	3.2742e-06	0.0001873
c115718_g1	1597.92	2648.01	-0.72871	3.2879e-06	0.00018801
c134621_g1	499.508	893.247	-0.83855	3.3049e-06	0.00018892
c69426_g1	69.3502	313.926	-2.1785	3.3116e-06	0.00018923
c163786_g2	16.687	76.91	-2.2044	3.3509e-06	0.00019127
c154115_g1	644.724	1129.97	-0.80953	3.3581e-06	0.00019161
c224125_g1	2076.01	3428.06	-0.72358	3.3772e-06	0.00019256
c76860_g1	0	20.5946	#NAME?	3.3971e-06	0.00019342
c153605_g1	474.113	858.791	-0.85708	3.4027e-06	0.00019367
c163727_g3	79.0604	200.369	-1.3416	3.4042e-06	0.00019369
c164794_g1	664.889	1160.32	-0.80334	3.4554e-06	0.00019613
c172572_g1	19.2039	83.6558	-2.1231	3.4554e-06	0.00019613
c165759_g2	29.4354	126.684	-2.1056	3.4639e-06	0.00019652
c133585_g1	2064.58	4718.37	-1.1924	3.4947e-06	0.00019819
c169129_g1	219.664	438.736	-0.99806	3.511e-06	0.0001989
c144240_g1	69.1624	237.58	-1.7804	3.5336e-06	0.00020011
c152214_g1	0.594067	25.3879	-5.4174	3.5491e-06	0.00020091
c153105_g1	974.566	2257.65	-1.212	3.6462e-06	0.000206
c164577_g1	239312	464376	-0.9564	3.6622e-06	0.0002068
c105218_g1	2.13688	34.1728	-3.9993	3.6826e-06	0.00020773
c156060_g1	156.676	332.902	-1.0873	3.681e-06	0.00020773
c164733_g2	279.959	542.702	-0.95494	3.7012e-06	0.00020871
c146208_g1	2.7587	46.7168	-4.0819	3.7099e-06	0.00020912
c141485_g1	38.1414	127.707	-1.7434	3.712e-06	0.00020917
c160246_g2	13.5434	68.2767	-2.3338	3.7536e-06	0.00021129
c143107_g1	216.129	433.061	-1.0027	3.7587e-06	0.0002115
c113427_g1	105.425	243.101	-1.2053	3.8105e-06	0.00021419
c162809_g6	1.52362	30.8766	-4.3409	3.832e-06	0.00021524
c173671_g1	1288.04	2164.78	-0.74904	3.8557e-06	0.0002165
c153449_g1	86.9596	210.915	-1.2782	3.9681e-06	0.00022241
c140187_g1	21.6722	87.994	-2.0216	3.9776e-06	0.00022265
c160664_g1	2085.53	3379.82	-0.69654	3.9752e-06	0.00022265
c174483_g4	439.341	804.613	-0.87295	3.978e-06	0.00022265
c123124_g1	185.788	385.764	-1.0541	3.9898e-06	0.00022323
c48672_g1	362.195	672.02	-0.89174	3.9962e-06	0.00022351
c75950_g1	32.69	140.463	-2.1033	4.0087e-06	0.00022398
c147864_g1	47.0001	260.35	-2.4697	4.0157e-06	0.00022429
c174173_g1	105.887	245.318	-1.2121	4.0482e-06	0.00022602
c159763_g2	9.81889	78.9727	-3.0077	4.0586e-06	0.00022635
c162142_g1	16.4068	75.2201	-2.1968	4.0577e-06	0.00022635
c167066_g2	1.51934	30.6283	-4.3334	4.0598e-06	0.00022635
c170687_g3	127.324	284.721	-1.161	4.063e-06	0.00022643
c132979_g1	1059.41	1769.95	-0.74044	4.0684e-06	0.00022653
c168931_g1	76.4999	194.902	-1.3492	4.0806e-06	0.00022703
c133019_g1	161.302	362.849	-1.1696	4.0858e-06	0.00022716
c172572_g3	580.235	1027.5	-0.82443	4.0931e-06	0.00022748
c124928_g1	9.83173	58.1175	-2.5635	4.103e-06	0.00022796
c137638_g1	16.36	76.1614	-2.2189	4.1299e-06	0.00022929
c132295_g1	1247.75	2340.54	-0.90751	4.1433e-06	0.00022987
c171800_g9	9.03913	57.3129	-2.6646	4.1634e-06	0.00023082
c214318_g1	1.48731	30.1382	-4.3408	4.1787e-06	0.00023143
c154332_g1	0.299173	23.3347	-6.2854	4.1981e-06	0.00023218
c160465_g1	7.82298	52.7875	-2.7544	4.2106e-06	0.00023279
c141630_g1	725.292	1258.11	-0.79462	4.2258e-06	0.00023339
c174800_g1	450.883	820.087	-0.86302	4.2286e-06	0.00023346
c148794_g1	0	27.9361	#NAME?	4.2776e-06	0.000236
c156038_g1	5080.56	8193.73	-0.68953	4.2969e-06	0.00023698
c166741_g1	15195.7	24175.9	-0.66991	4.3074e-06	0.00023748
c166331_g1	613.646	1299.17	-1.0821	4.3126e-06	0.00023768
c155315_g1	1471.71	2452.86	-0.73698	4.3283e-06	0.00023847
c156895_g1	226.246	455.4	-1.0092	4.3414e-06	0.00023911
c163865_g3	2042.28	3341.89	-0.71048	4.3924e-06	0.00024166
c164056_g1	479.275	855.823	-0.83646	4.4141e-06	0.0002426
c131619_g1	88.2287	223.312	-1.3397	4.4189e-06	0.00024278
c164876_g1	380.954	1266.91	-1.7336	4.4883e-06	0.00024625
c166497_g1	2524.37	6986.45	-1.4686	4.4932e-06	0.00024644
c198850_g1	477.584	866.145	-0.85885	4.5778e-06	0.00025073
c103093_g1	6.25904	66.7662	-3.4151	4.5981e-06	0.00025149
c173864_g1	5610.24	8971.32	-0.67726	4.5967e-06	0.00025149
c123191_g1	613.756	1064.9	-0.79499	4.6182e-06	0.00025242
c128747_g2	0	20.264	#NAME?	4.6349e-06	0.00025324
c170244_g1	151.502	320.664	-1.0817	4.6462e-06	0.00025369
c174298_g1	20.4072	85.0468	-2.0592	4.6527e-06	0.00025395
c156310_g1	4349.78	6936.38	-0.67324	4.6962e-06	0.00025615
c162572_g1	79.3486	196.1	-1.3053	4.751e-06	0.00025896
c167999_g1	243.638	467.289	-0.93958	4.7942e-06	0.00026093
c146684_g2	20.4048	84.409	-2.0485	4.8771e-06	0.00026502
c144242_g1	1.5065	30.5217	-4.3406	5.0284e-06	0.00027277
c172387_g1	154.076	326.086	-1.0816	5.0383e-06	0.00027321
c167608_g1	14.8085	71.9293	-2.2802	5.0408e-06	0.00027325
c164923_g1	1376.7	2265.82	-0.71883	5.0431e-06	0.00027329
c122415_g1	33.2308	112.585	-1.7604	5.1364e-06	0.00027806
c154474_g1	72.6406	185.95	-1.3561	5.1512e-06	0.00027866
c173703_g5	14.1223	67.6023	-2.2591	5.2331e-06	0.00028271
c44242_g2	170.394	355.029	-1.0591	5.3837e-06	0.00029045
c157939_g1	153.387	325.94	-1.0874	5.4277e-06	0.00029252
c170464_g3	4.52598	43.2032	-3.2548	5.5623e-06	0.00029958
c173254_g1	9.59026	56.9547	-2.5702	5.578e-06	0.00030022
c188570_g1	22.6765	89.6738	-1.9835	5.5845e-06	0.00030047
c139631_g1	1079.88	1802.06	-0.73877	5.6332e-06	0.00030288
c156440_g1	876.545	1493.69	-0.76898	5.6375e-06	0.00030301
c168272_g2	65.2833	171.756	-1.3956	5.7069e-06	0.00030663
c163866_g1	43.6479	131.818	-1.5946	5.7356e-06	0.00030807
c164033_g2	160.514	338.921	-1.0782	5.7719e-06	0.00030981
c48809_g1	25.6231	94.909	-1.8891	5.805e-06	0.00031148
c116529_g1	9548.55	22165.5	-1.215	5.8597e-06	0.00031415
c84948_g1	94266.8	147078	-0.64176	5.8606e-06	0.00031415
c173769_g2	21.1977	86.5938	-2.0304	5.9576e-06	0.00031881
c172399_g1	130.994	285.181	-1.1224	5.9996e-06	0.00032095
c173696_g1	116.419	260.591	-1.1625	6.0156e-06	0.00032158
c158113_g1	371.672	688.553	-0.88954	6.0279e-06	0.00032213
c157065_g1	595.146	1024.02	-0.78293	6.0581e-06	0.00032364
c160294_g2	0	22.6428	#NAME?	6.0999e-06	0.00032556
c161035_g1	161.174	442.701	-1.4577	6.1377e-06	0.00032712
c158660_g1	598.135	1040.76	-0.79909	6.1599e-06	0.00032797
c156465_g1	576.764	994.308	-0.78571	6.1691e-06	0.00032835
c157315_g1	795.043	1335.69	-0.74848	6.1915e-06	0.00032943
c169208_g1	397.287	725.807	-0.8694	6.2446e-06	0.00033161
c140541_g1	11.3145	61.8371	-2.4503	6.303e-06	0.00033435
c159965_g1	694.029	1194.14	-0.78291	6.3118e-06	0.00033448
c200740_g1	93.7691	279.461	-1.5755	6.3082e-06	0.00033448
c174383_g1	123.374	268.087	-1.1197	6.3228e-06	0.00033495
c117942_g1	1080.47	2884.27	-1.4165	6.3344e-06	0.00033546
c155654_g1	394.967	716.239	-0.85871	6.3386e-06	0.00033557
c140949_g1	192.515	1834.9	-3.2527	6.3572e-06	0.00033644
c173258_g1	3.36988	38.0179	-3.4959	6.3707e-06	0.00033704
c170081_g8	4.96819	43.1694	-3.1192	6.3864e-06	0.00033759
c104419_g1	748.776	1290.06	-0.78484	6.3975e-06	0.00033801
c56811_g1	795.422	1347.53	-0.76052	6.4497e-06	0.00034042
c155142_g1	54.0054	150.225	-1.4759	6.4606e-06	0.00034088
c125658_g1	2.08565	33.2596	-3.9952	6.4923e-06	0.00034211
c160059_g1	219.957	433.442	-0.97862	6.4889e-06	0.00034211
c162093_g3	1758.4	2996.16	-0.76885	6.5419e-06	0.00034437
c133678_g1	804.391	1342.68	-0.73915	6.5565e-06	0.00034491
c98110_g1	50.2916	147.423	-1.5516	6.5618e-06	0.00034508
c157991_g1	108.25	243.018	-1.1667	6.5848e-06	0.00034606
c144742_g1	6.52163	47.5349	-2.8657	6.8524e-06	0.00035952
c152666_g1	16.1826	73.1196	-2.1758	6.87e-06	0.00036033
c172680_g2	50.0135	141.548	-1.5009	6.8734e-06	0.00036038
c154507_g1	276.086	538.282	-0.96325	6.8915e-06	0.00036122
c174674_g1	444.888	782.825	-0.81525	6.9104e-06	0.00036208
c132158_g1	579.765	1010.9	-0.8021	6.9289e-06	0.00036294
c174538_g1	19.2491	80.2632	-2.0599	6.9396e-06	0.00036338
c145884_g1	601.758	1039.48	-0.7886	6.974e-06	0.0003647
c132960_g1	534.254	931.133	-0.80146	7.0122e-06	0.00036645
c105289_g2	1.77364	31.4668	-4.149	7.05e-06	0.00036818
c158919_g1	7.17367	50.2165	-2.8074	7.0654e-06	0.00036887
c163092_g1	4831.44	7702.94	-0.67296	7.0772e-06	0.00036936
c154934_g1	16.5498	78.9915	-2.2549	7.0992e-06	0.00037039
c144345_g1	6.74611	48.0061	-2.8311	7.1367e-06	0.00037189
c164311_g1	159.439	326.312	-1.0332	7.1588e-06	0.00037288
c136807_g1	3.67969	39.6892	-3.4311	7.1769e-06	0.0003737
c159093_g1	563.257	984.265	-0.80525	7.1953e-06	0.00037454
c174265_g1	0	19.5345	#NAME?	7.218e-06	0.0003756
c152972_g1	2893.39	4695.18	-0.69842	7.2839e-06	0.00037877
c113787_g1	467.939	824.093	-0.81649	7.2884e-06	0.00037888
c88573_g1	126.109	274.978	-1.1246	7.4614e-06	0.00038699
c93215_g1	343.377	628.973	-0.8732	7.5636e-06	0.00039178
c134054_g1	763.738	1283.72	-0.74918	7.5826e-06	0.00039251
c155778_g3	107.666	244.502	-1.1833	7.5812e-06	0.00039251
c173530_g5	1001.22	1649.27	-0.72007	7.632e-06	0.00039468
c132911_g1	528.438	1129.29	-1.0956	7.665e-06	0.00039612
c121729_g1	1618.48	2615.94	-0.69269	7.6949e-06	0.00039754
c173261_g4	312.534	580.091	-0.89227	7.7841e-06	0.00040201
c174655_g1	112.72	249.73	-1.1476	7.8163e-06	0.00040355
c135245_g1	617.192	1060.8	-0.78136	7.8481e-06	0.00040492
c173155_g1	258.887	1768.82	-2.7724	7.9022e-06	0.00040758
c152406_g1	2566.74	4155.12	-0.69495	7.9174e-06	0.00040823
c147541_g1	5693.78	11475.5	-1.0111	8.1089e-06	0.00041702
c145293_g1	176.998	361.006	-1.0283	8.1373e-06	0.00041812
c173817_g1	258.126	488.156	-0.91927	8.2134e-06	0.00042144
c158737_g1	483.395	855.265	-0.82317	8.2361e-06	0.00042246
c224956_g1	135.166	290.514	-1.1039	8.2664e-06	0.00042388
c117464_g1	330.794	936.013	-1.5006	8.3325e-06	0.00042686
c16751_g1	43.229	131.945	-1.6099	8.3646e-06	0.00042836
c162416_g1	1882.97	3001.71	-0.67277	8.4709e-06	0.00043352
c151883_g1	265.265	928.101	-1.8068	8.5118e-06	0.00043548
c48642_g1	269.934	506.82	-0.90887	8.5276e-06	0.00043615
c152469_g1	450.884	869.488	-0.94741	8.6172e-06	0.00044002
c160779_g1	578.693	986.684	-0.76979	8.7892e-06	0.00044822
c166011_g2	100.603	233.864	-1.217	8.8969e-06	0.00045328
c158509_g2	136.207	289.024	-1.0854	8.9318e-06	0.00045462
c113127_g1	29.3199	98.9016	-1.7541	8.9367e-06	0.00045463
c166595_g1	116.353	257.121	-1.1439	8.9377e-06	0.00045463
c111766_g1	3.98314	57.3828	-3.8486	9.0989e-06	0.00046223
c213287_g1	9.1181	54.286	-2.5738	9.1159e-06	0.0004628
c155055_g1	1919.59	3069.72	-0.67731	9.2356e-06	0.00046813
c153917_g1	954.728	1625.05	-0.76733	9.3196e-06	0.00047223
c171088_g1	3125.45	5212.72	-0.73797	9.3957e-06	0.00047548
c164290_g1	1471.58	2394.43	-0.70232	9.4495e-06	0.00047805
c170660_g2	4.23744	40.3227	-3.2503	9.4743e-06	0.000479
c155887_g1	12.0478	62.5991	-2.3774	9.5035e-06	0.00048004
c152144_g1	1586.45	2574.13	-0.69829	9.5156e-06	0.00048032
c168256_g5	116.98	260.777	-1.1566	9.5205e-06	0.00048042
c159660_g1	1251.28	2040.09	-0.70522	9.5636e-06	0.00048243
c96083_g1	217.37	426.716	-0.97313	9.575e-06	0.00048286
c163285_g1	129.406	281.544	-1.1215	9.6833e-06	0.00048785
c155686_g1	2311.01	3649.59	-0.65921	9.7506e-06	0.00049062
c122416_g1	638.637	1088.55	-0.76934	9.839e-06	0.00049475
c173576_g2	151.117	352.29	-1.2211	9.8728e-06	0.00049598
c155758_g1	63.8608	309.519	-2.277	9.9345e-06	0.00049892
c174791_g1	43.3852	128.065	-1.5616	9.9786e-06	0.0005005
c167704_g2	1590.78	2622.86	-0.72141	9.9965e-06	0.00050092
c157293_g1	151.154	367.677	-1.2824	1.0028e-05	0.00050233
c200267_g1	12.7463	64.2069	-2.3326	1.0091e-05	0.00050503
c156422_g1	8.15224	51.4173	-2.657	1.0106e-05	0.00050563
c125853_g1	37.7802	117.471	-1.6366	1.0344e-05	0.00051703
c106533_g1	171.789	367.923	-1.0988	1.0358e-05	0.00051741
c133050_g1	280.276	519.269	-0.88964	1.0472e-05	0.00052244
c173849_g1	25.8819	93.3471	-1.8507	1.0476e-05	0.00052247
c169641_g1	22.5483	85.5437	-1.9236	1.0515e-05	0.00052426
c175522_g1	15.1652	67.636	-2.157	1.0693e-05	0.00053244
c199734_g1	11.2936	60.3237	-2.4172	1.0732e-05	0.00053412
c199503_g1	29.4739	101.882	-1.7894	1.0917e-05	0.00054259
c164585_g7	239.612	452.92	-0.91856	1.1067e-05	0.00054951
c169480_g1	1395.21	2269.55	-0.70193	1.1087e-05	0.00055033
c174168_g1	9.92354	62.2113	-2.6483	1.1243e-05	0.00055754
c154205_g1	351.048	637.262	-0.86022	1.1332e-05	0.00056163
c162710_g1	66.7026	225.332	-1.7562	1.1367e-05	0.00056316
c170502_g4	0.888961	26.0155	-4.8711	1.1403e-05	0.00056479
c154196_g1	9.98359	75.6365	-2.9215	1.1444e-05	0.0005663
c115121_g1	0.299173	21.2856	-6.1528	1.1472e-05	0.00056749
c104782_g1	206.772	408.794	-0.98334	1.1736e-05	0.00057966
c143067_g1	266.224	510.607	-0.93957	1.1762e-05	0.00058074
c161644_g1	40.7353	124.069	-1.6068	1.1876e-05	0.00058622
c158905_g4	0	18.3149	#NAME?	1.1994e-05	0.00059184
c148447_g1	1294.92	2458.81	-0.9251	1.23e-05	0.00060639
c166238_g3	114.191	275.789	-1.2721	1.2351e-05	0.00060871
c165882_g1	631.963	1078.27	-0.7708	1.2376e-05	0.00060977
c168554_g1	531.939	1003.9	-0.91629	1.2393e-05	0.00061037
c158691_g4	9.72046	54.337	-2.4828	1.2435e-05	0.00061227
c173628_g1	91.0452	216.736	-1.2513	1.2455e-05	0.00061309
c156399_g1	10252.4	21034.1	-1.0368	1.2487e-05	0.00061445
c171601_g6	965.004	1598.99	-0.72855	1.2611e-05	0.00061978
c146868_g1	147.014	310.867	-1.0803	1.263e-05	0.00062054
c149757_g1	2708.38	4295.57	-0.66542	1.264e-05	0.00062062
c155323_g1	478.194	839.163	-0.81135	1.2689e-05	0.00062267
c147453_g1	450.216	785.268	-0.80257	1.2749e-05	0.00062541
c138320_g1	0.299173	21.2342	-6.1493	1.2847e-05	0.00062982
c167748_g1	2045.22	3237.78	-0.66275	1.2871e-05	0.0006308
c164784_g1	615.807	1109.16	-0.84892	1.2889e-05	0.00063126
c163689_g1	375.177	672.86	-0.84273	1.2971e-05	0.0006347
c153813_g1	1012.23	3558.78	-1.8138	1.3032e-05	0.00063711
c166886_g2	3.67113	37.655	-3.3585	1.3061e-05	0.00063831
c174575_g6	1.90176	35.5609	-4.2249	1.3188e-05	0.00064396
c151765_g1	505.676	959.021	-0.92335	1.3388e-05	0.00065241
c157229_g1	1354.95	2368.65	-0.80583	1.3484e-05	0.00065658
c147262_g1	13.1055	64.5332	-2.2999	1.3515e-05	0.0006579
c165968_g2	45721	69759.4	-0.60953	1.3525e-05	0.00065817
c78433_g1	0	18.857	#NAME?	1.3593e-05	0.00066126
c145401_g1	8048.29	12514.1	-0.6368	1.3617e-05	0.00066224
c123366_g1	705.418	1242.06	-0.81618	1.3641e-05	0.00066319
c117734_g1	657.301	1112.09	-0.75865	1.3646e-05	0.00066324
c162649_g1	446.588	779.475	-0.80356	1.3658e-05	0.00066363
c150361_g1	214.669	562.423	-1.3895	1.3715e-05	0.00066617
c94704_g1	1506.23	2436.77	-0.69403	1.3724e-05	0.0006664
c168059_g2	35.2027	110.879	-1.6552	1.3761e-05	0.00066779
c113018_g1	214.414	415.827	-0.95559	1.3775e-05	0.00066827
c164810_g1	590.187	1005.33	-0.76842	1.381e-05	0.00066958
c149379_g1	2616.34	4156.68	-0.66788	1.3819e-05	0.00066979
c146711_g1	388.71	691.858	-0.83178	1.3891e-05	0.00067306
c114857_g1	3055.41	4797.96	-0.65106	1.3955e-05	0.00067597
c161940_g1	2932.77	5955.32	-1.0219	1.3992e-05	0.00067717
c172209_g3	47.319	132.038	-1.4805	1.404e-05	0.00067907
c159033_g1	1289.53	2479.02	-0.94292	1.4183e-05	0.00068547
c114162_g1	0.598346	47.3229	-6.3054	1.4217e-05	0.00068637
c158630_g1	761.63	1869.46	-1.2955	1.4247e-05	0.00068739
c172384_g6	11.6374	60.1835	-2.3706	1.4245e-05	0.00068739
c159389_g1	967.609	1598	-0.72377	1.4314e-05	0.0006902
c185285_g1	63.79	166.369	-1.383	1.4323e-05	0.00069043
c132761_g1	306.015	566.288	-0.88793	1.4577e-05	0.0007018
c176575_g1	52.401	447.451	-3.0941	1.4745e-05	0.00070968
c173240_g3	725.593	1357.72	-0.90396	1.479e-05	0.00071143
c163095_g3	57.944	156.36	-1.4321	1.4833e-05	0.00071327
c143304_g1	13.5416	94.5295	-2.8034	1.4894e-05	0.000716
c117028_g1	2002.85	3640.92	-0.86224	1.4918e-05	0.00071669
c171545_g4	0.884682	24.9329	-4.8167	1.4961e-05	0.00071813
c115753_g1	517.198	888.042	-0.77991	1.5012e-05	0.0007199
c167734_g1	64.8346	164.777	-1.3457	1.5041e-05	0.00072085
c160669_g1	612.032	1037.41	-0.76131	1.508e-05	0.00072253
c27081_g1	713.098	1199.9	-0.75075	1.5145e-05	0.00072519
c150608_g2	5.84431	110.058	-4.2351	1.5311e-05	0.00073268
c164050_g1	2.08565	31.2812	-3.9067	1.5327e-05	0.00073324
c157170_g1	1430.48	2285.1	-0.67575	1.5367e-05	0.00073493
c130372_g1	3403.5	5316.62	-0.64349	1.544e-05	0.00073821
c155778_g2	86.0738	202.252	-1.2325	1.5527e-05	0.00074168
c168243_g1	1749.49	2777.32	-0.66676	1.5518e-05	0.00074168
c170581_g1	278.625	515.392	-0.88735	1.5522e-05	0.00074168
c174589_g1	2.49583	40.5081	-4.0206	1.557e-05	0.0007435
c158298_g2	320.54	586.593	-0.87186	1.5634e-05	0.00074614
c154658_g1	7010.95	11201.3	-0.67599	1.566e-05	0.00074716
c169285_g2	2361.44	5692.6	-1.2694	1.5736e-05	0.00075013
c173435_g6	0	18.3525	#NAME?	1.6007e-05	0.00076187
c164929_g1	2668.98	4197.67	-0.6533	1.6088e-05	0.00076492
c173888_g1	370.471	657.978	-0.82868	1.6082e-05	0.00076492
c159704_g1	963.713	1574.98	-0.70866	1.616e-05	0.00076776
c135733_g1	0	18.3076	#NAME?	1.6244e-05	0.0007713
c165684_g1	4989.11	7791.09	-0.64304	1.6439e-05	0.0007803
c165407_g1	209.108	406.68	-0.95965	1.6514e-05	0.00078364
c164910_g1	710.779	1176.29	-0.72677	1.662e-05	0.00078821
c154244_g1	52.5563	299.064	-2.5085	1.6771e-05	0.00079441
c145751_g1	1643.31	8787.8	-2.4189	1.6844e-05	0.00079763
c2152_g1	4436.04	7957.73	-0.84308	1.69e-05	0.00079956
c156448_g1	567.272	950.211	-0.74421	1.6959e-05	0.00080212
c155056_g1	693.461	1146.17	-0.72494	1.7096e-05	0.0008074
c170438_g3	88.8749	207.826	-1.2255	1.7245e-05	0.00081366
c151165_g1	8448.39	14996.8	-0.8279	1.7284e-05	0.00081476
c163954_g1	895.381	1709.64	-0.93312	1.7293e-05	0.00081476
c169768_g1	1921.56	3631.1	-0.91813	1.7361e-05	0.00081771
c158854_g1	0	17.781	#NAME?	1.7504e-05	0.00082396
c170157_g3	15.7553	78.4469	-2.3159	1.7671e-05	0.00083105
c139068_g1	582.769	991.397	-0.76654	1.7932e-05	0.00084227
c173076_g9	513.317	869.891	-0.76099	1.7955e-05	0.00084291
c158303_g2	421.695	734.994	-0.80153	1.7977e-05	0.0008437
c167026_g8	15.9944	88.9902	-2.4761	1.8219e-05	0.00085381
c161080_g1	669.923	1191.63	-0.83087	1.8484e-05	0.00086598
c172485_g1	1788.19	2829.57	-0.66208	1.8556e-05	0.00086906
c164841_g1	11.5646	58.5147	-2.3391	1.8671e-05	0.00087422
c163547_g2	0.598346	25.6735	-5.4232	1.8721e-05	0.00087627
c58847_g1	105.188	231.718	-1.1394	1.8834e-05	0.0008813
c153650_g1	173.711	348.771	-1.0056	1.9419e-05	0.00090735
c137804_g1	34516.8	58857.3	-0.76992	1.9636e-05	0.00091651
c167291_g1	87.1788	334.746	-1.941	1.9628e-05	0.00091651
c170687_g5	67.0251	168.52	-1.3301	1.9638e-05	0.00091651
c154637_g1	60.4051	155.277	-1.3621	1.9928e-05	0.00092848
c112631_g1	15.1246	110.242	-2.8657	2.0047e-05	0.00093364
c76822_g1	904.929	1471.96	-0.70186	2.0236e-05	0.00094082
c173999_g7	260.976	486.517	-0.89857	2.0351e-05	0.00094476
c173687_g4	702.833	1164.46	-0.7284	2.0547e-05	0.00095273
c103697_g2	0.897519	24.3905	-4.7642	2.0696e-05	0.00095852
c166597_g1	1.27567	50.8729	-5.3176	2.08e-05	0.00096253
c170687_g2	756.632	1251.12	-0.72556	2.0789e-05	0.00096253
c171033_g3	14943.2	23094.9	-0.62809	2.0945e-05	0.00096782
c237097_g1	439.677	762.622	-0.79452	2.1224e-05	0.00097985
c134867_g1	29.6985	100.066	-1.7525	2.1344e-05	0.00098507
c168623_g2	278.815	542.686	-0.96081	2.162e-05	0.00099697
c132652_g1	1514.01	2412.72	-0.67228	2.191e-05	0.0010089
c163394_g1	15.9838	68.9146	-2.1082	2.1905e-05	0.0010089
c173741_g1	0	17.6987	#NAME?	2.1983e-05	0.0010117
c2875_g2	118.282	256.367	-1.116	2.2011e-05	0.0010126
c106358_g1	70.9525	174.303	-1.2967	2.2132e-05	0.0010176
c143670_g1	2.39338	31.4326	-3.7151	2.2127e-05	0.0010176
c161383_g1	793.86	1300.74	-0.71237	2.2456e-05	0.0010304
c145629_g1	0	17.6089	#NAME?	2.2648e-05	0.0010389
c143118_g3	0	21.9091	#NAME?	2.2938e-05	0.0010507
c140324_g1	754.675	1265.42	-0.74569	2.3039e-05	0.0010544
c169317_g2	125.3	266.134	-1.0868	2.3094e-05	0.0010557
c166374_g1	2429.89	3825.52	-0.65476	2.3244e-05	0.0010613
c172722_g1	1064.17	1711.61	-0.68563	2.3456e-05	0.0010707
c165073_g2	585.689	992.737	-0.76128	2.3524e-05	0.0010735
c148939_g1	3637.19	5616.72	-0.6269	2.3721e-05	0.0010812
c27632_g1	215.995	402.969	-0.89967	2.3856e-05	0.0010862
c174329_g10	12.3404	60.2299	-2.2871	2.3932e-05	0.0010893
c151287_g1	134.616	283.512	-1.0746	2.3977e-05	0.001091
c171354_g1	25.3349	93.5232	-1.8842	2.4102e-05	0.0010964
c224506_g1	4.65618	77.396	-4.055	2.4131e-05	0.0010974
c141684_g1	101.884	227.468	-1.1587	2.4259e-05	0.0011026
c155542_g1	196.446	378.723	-0.94701	2.4326e-05	0.0011052
c169197_g3	236.494	440.099	-0.89602	2.4343e-05	0.0011055
c165766_g1	239.382	496.06	-1.0512	2.4406e-05	0.001108
c172714_g4	32.222	102.06	-1.6633	2.4583e-05	0.0011148
c157049_g1	396.232	695.201	-0.81108	2.4633e-05	0.0011167
c152724_g1	137.148	285.248	-1.0565	2.4681e-05	0.0011186
c163998_g1	2903.95	4494.71	-0.63021	2.507e-05	0.0011342
c213718_g1	27.7624	95.6377	-1.7844	2.5111e-05	0.0011358
c168820_g1	2237.2	3564.25	-0.6719	2.5134e-05	0.0011365
c170957_g1	15.1397	64.6994	-2.0954	2.5247e-05	0.0011407
c127501_g1	28.8654	150.196	-2.3794	2.5667e-05	0.0011593
c173928_g2	16.706	67.793	-2.0208	2.5714e-05	0.0011607
c166975_g2	442.976	768.405	-0.79464	2.5948e-05	0.0011706
c115577_g1	853.137	1410.34	-0.7252	2.6113e-05	0.0011771
c133070_g1	2442.72	3954.19	-0.6949	2.6123e-05	0.0011772
c164712_g1	3056.84	4758.95	-0.6386	2.6681e-05	0.0012013
c104600_g1	484.857	859.74	-0.82634	2.6715e-05	0.0012021
c161964_g1	1124.38	2538.18	-1.1747	2.6713e-05	0.0012021
c162152_g2	3635.84	5615.25	-0.62706	2.7062e-05	0.0012164
c169514_g5	35.1495	105.386	-1.5841	2.7102e-05	0.0012178
c116848_g1	219.563	413.317	-0.91261	2.7431e-05	0.0012309
c82330_g1	187.245	367.59	-0.97317	2.7846e-05	0.0012474
c168382_g1	1377.59	2176.7	-0.66	2.7879e-05	0.0012485
c172086_g1	6.96631	45.6556	-2.7123	2.8083e-05	0.0012569
c150017_g1	501.74	1040.23	-1.0519	2.8342e-05	0.0012674
c149190_g1	7.24837	46.5197	-2.6821	2.8392e-05	0.0012693
c157873_g1	4450.69	8289.99	-0.89734	2.8726e-05	0.0012835
c149095_g1	1519.48	2388.51	-0.65253	2.8848e-05	0.0012879
c173748_g2	252.171	469.149	-0.89565	2.8941e-05	0.0012913
c215359_g1	111.72	243.336	-1.1231	2.9004e-05	0.0012934
c146924_g1	197.792	408.38	-1.0459	2.9115e-05	0.0012976
c185692_g1	0.621818	23.3582	-5.2313	2.9123e-05	0.0012976
c145164_g1	207.556	415.069	-0.99985	2.9539e-05	0.0013139
c168133_g3	75532.1	219060	-1.5362	2.964e-05	0.001318
c150033_g1	0	17.102	#NAME?	2.966e-05	0.0013186
c164102_g1	433.81	740.983	-0.77238	3.0123e-05	0.001338
c169745_g1	87.6225	204.575	-1.2233	3.0176e-05	0.00134
c163622_g1	63.9272	314.71	-2.2995	3.0539e-05	0.0013546
c72415_g1	15.2189	64.8949	-2.0922	3.0629e-05	0.0013578
c169676_g1	576.854	972.988	-0.75422	3.081e-05	0.0013651
c165983_g1	464.38	792.746	-0.77155	3.1154e-05	0.0013799
c165476_g1	11.7207	66.7381	-2.5095	3.1202e-05	0.0013817
c148736_g2	364.827	637.48	-0.80517	3.1368e-05	0.0013875
c174404_g1	0	16.6404	#NAME?	3.1434e-05	0.00139
c106467_g1	3005.75	4658.44	-0.63212	3.1621e-05	0.0013971
c140248_g1	4.55373	65.6874	-3.8505	3.1611e-05	0.0013971
c93775_g1	12.1502	58.4511	-2.2663	3.1994e-05	0.0014128
c165180_g1	8.28672	58.2912	-2.8144	3.2029e-05	0.001414
c171410_g1	283.896	715.442	-1.3335	3.2328e-05	0.001426
c77952_g1	4.40615	37.7542	-3.099	3.2534e-05	0.0014339
c171137_g4	25.0356	85.4404	-1.7709	3.2893e-05	0.0014477
c160721_g1	1193.06	2303.14	-0.94893	3.3355e-05	0.0014676
c214276_g1	1.86545	27.9359	-3.9045	3.3436e-05	0.0014703
c104867_g1	3.67541	35.578	-3.275	3.3848e-05	0.001486
c162367_g1	488.83	1073.52	-1.1349	3.4177e-05	0.0014979
c151623_g1	40.2006	114.777	-1.5135	3.4319e-05	0.0015033
c160762_g1	3316.3	5115.63	-0.62533	3.441e-05	0.0015065
c133170_g1	1087.71	1746.51	-0.68318	3.4478e-05	0.0015091
c96542_g2	83.2468	191.902	-1.2049	3.5121e-05	0.0015359
c162071_g1	0.888961	23.0139	-4.6942	3.5475e-05	0.0015505
c141833_g1	6.47469	98.9688	-3.9341	3.5499e-05	0.0015512
c171426_g1	2645.2	4060.66	-0.61834	3.5887e-05	0.0015668
c123581_g1	12.7892	98.1872	-2.9406	3.6219e-05	0.0015809
c158198_g1	12.7551	59.5892	-2.224	3.6496e-05	0.0015908
c137681_g1	0.598346	21.048	-5.1366	3.6979e-05	0.0016105
c134145_g1	2109.11	3249.28	-0.62349	3.6997e-05	0.0016108
c152432_g1	6724.31	11980.2	-0.83319	3.728e-05	0.0016227
c147198_g1	58.5374	146.675	-1.3252	3.7504e-05	0.0016311
c175400_g1	801.927	1302.73	-0.7	3.7502e-05	0.0016311
c157879_g1	1.57056	26.4747	-4.0753	3.7531e-05	0.0016318
c154611_g1	319.419	713.11	-1.1587	3.762e-05	0.0016352
c156520_g1	473.458	799.425	-0.75572	3.7791e-05	0.0016418
c174351_g1	143.826	293.005	-1.0266	3.7912e-05	0.0016457
c156104_g1	39.6922	115.065	-1.5355	3.8393e-05	0.0016657
c103219_g1	0	16.9342	#NAME?	3.8434e-05	0.001667
c157624_g1	46.0111	288.889	-2.6505	3.8574e-05	0.0016722
c82379_g1	26.711	119.961	-2.1671	3.8626e-05	0.0016739
c169789_g1	54.2529	138.318	-1.3502	3.8721e-05	0.0016773
c72672_g1	0	16.3122	#NAME?	3.8788e-05	0.0016773
c170277_g1	194.129	368.998	-0.9266	3.8989e-05	0.0016855
c166538_g1	7.86591	70.2349	-3.1585	3.9118e-05	0.0016906
c133571_g1	209.684	394.253	-0.91091	3.9152e-05	0.0016916
c169109_g1	17.5288	70.7579	-2.0132	3.9163e-05	0.0016917
c156269_g1	2743.55	4253.94	-0.63275	3.9289e-05	0.0016967
c164319_g1	1993.39	3074.61	-0.62518	3.9443e-05	0.0017024
c115653_g1	397.741	681.047	-0.77593	3.9693e-05	0.0017117
c165293_g1	109.947	320.915	-1.5454	3.9767e-05	0.0017145
c166136_g1	241.969	444.57	-0.87759	3.9894e-05	0.0017195
c123106_g1	7320.91	11001	-0.58754	4.0118e-05	0.0017272
c167411_g2	70.1921	167.165	-1.2519	4.0304e-05	0.0017346
c160883_g1	58.7959	147.27	-1.3247	4.0416e-05	0.0017382
c161256_g1	113.316	237.967	-1.0704	4.0629e-05	0.0017464
c138899_g1	29.5765	95.4992	-1.691	4.1047e-05	0.0017639
c187583_g1	12.0884	103.722	-3.101	4.1293e-05	0.0017738
c134058_g1	398.578	685.814	-0.78296	4.1431e-05	0.0017789
c166583_g1	3049.85	5387.96	-0.821	4.1501e-05	0.0017815
c163529_g1	287.696	513.306	-0.83527	4.158e-05	0.0017844
c132815_g1	315.546	553.184	-0.80991	4.1632e-05	0.0017845
c160020_g2	316.777	564.085	-0.83244	4.1608e-05	0.0017845
c159760_g1	8.99399	49.5269	-2.4612	4.213e-05	0.0018041
c170874_g1	148.915	408.277	-1.4551	4.2121e-05	0.0018041
c165780_g2	108.695	227.213	-1.0638	4.2164e-05	0.001805
c1995_g1	14.9496	63.6058	-2.0891	4.2303e-05	0.0018095
c169714_g3	9.7674	51.2627	-2.3919	4.2555e-05	0.0018193
c163489_g5	3.09418	32.329	-3.3852	4.3017e-05	0.0018386
c158061_g3	356.72	616.234	-0.78869	4.3106e-05	0.0018419
c165791_g1	0.653848	21.1243	-5.0138	4.3181e-05	0.0018446
c154382_g1	646.088	1132.67	-0.80992	4.3224e-05	0.0018459
c171052_g1	104.756	226.901	-1.115	4.3363e-05	0.0018509
c161644_g2	105	227.71	-1.1168	4.3382e-05	0.0018512
c185102_g1	65.2942	159.107	-1.285	4.3648e-05	0.0018605
c173709_g1	601.583	991.187	-0.72039	4.3833e-05	0.0018659
c163371_g1	107.59	230.253	-1.0977	4.4082e-05	0.0018755
c127888_g1	18.0777	71.6271	-1.9863	4.4359e-05	0.0018863
c170735_g2	1655.02	2846.11	-0.78214	4.4833e-05	0.0019058
c166700_g1	213.796	624.59	-1.5467	4.4871e-05	0.0019065
c159800_g1	51.7613	137.104	-1.4053	4.5474e-05	0.0019312
c164912_g1	286.686	512.08	-0.8369	4.5483e-05	0.0019312
c153518_g1	15.6528	78.4333	-2.325	4.5524e-05	0.0019322
c160710_g1	1474.24	2571.13	-0.80243	4.5659e-05	0.0019374
c157875_g3	1707.52	2673.01	-0.64656	4.58e-05	0.0019423
c158461_g1	44.6951	124.795	-1.4814	4.6568e-05	0.0019722
c171346_g1	158.015	310.295	-0.97358	4.7001e-05	0.0019885
c174483_g5	2630.16	4006.39	-0.60715	4.7312e-05	0.002
c121123_g1	0	16.0167	#NAME?	4.7331e-05	0.0020001
c155302_g1	2685.86	4092.37	-0.60756	4.7339e-05	0.0020001
c171437_g3	61.7742	150.767	-1.2872	4.7496e-05	0.0020051
c145787_g1	81176.9	207340	-1.3529	4.7584e-05	0.0020078
c86964_g2	8.28892	47.0317	-2.5044	4.8084e-05	0.0020271
c151091_g1	695.138	1288.02	-0.88978	4.8463e-05	0.0020411
c145384_g1	489.809	808.765	-0.7235	4.8652e-05	0.0020485
c159763_g1	4.09414	39.2147	-3.2598	4.9207e-05	0.0020701
c187286_g1	141.427	282.123	-0.99627	4.9253e-05	0.002071
c147908_g1	3448.23	5325.93	-0.62718	4.9501e-05	0.0020781
c166531_g3	4.61779	37.4568	-3.02	5.0663e-05	0.0021202
c152970_g1	657.604	1078.2	-0.71333	5.0948e-05	0.0021293
c198315_g1	33.0255	101.963	-1.6264	5.0942e-05	0.0021293
c165355_g2	803.295	1288.07	-0.68121	5.1387e-05	0.0021444
c168190_g1	375.368	645.303	-0.78167	5.1391e-05	0.0021444
c131385_g1	9.54967	51.0584	-2.4186	5.1744e-05	0.0021578
c167866_g2	2135.73	3346.14	-0.64777	5.1931e-05	0.0021635
c172505_g3	35.6558	104.611	-1.5528	5.192e-05	0.0021635
c114085_g1	109.718	230.05	-1.0681	5.2034e-05	0.0021672
c168376_g5	5.82512	39.9896	-2.7793	5.267e-05	0.0021921
c168222_g2	261.566	537.845	-1.04	5.2757e-05	0.0021951
c168523_g1	13.2851	60.0288	-2.1758	5.3345e-05	0.0022166
c159859_g1	48.7163	156.694	-1.6855	5.3509e-05	0.0022222
c47375_g1	249.673	449.636	-0.84872	5.3795e-05	0.0022324
c164305_g1	7.89366	46.5132	-2.5589	5.3817e-05	0.0022327
c129505_g1	1185.62	1870.04	-0.65743	5.3949e-05	0.0022364
c158993_g1	1053.57	1666.8	-0.66179	5.4301e-05	0.0022473
c124333_g1	2.37627	29.023	-3.6104	5.4778e-05	0.002266
c171412_g4	48.6466	130.62	-1.425	5.4825e-05	0.0022674
c159077_g1	76.0895	214.774	-1.497	5.5002e-05	0.0022741
c115501_g1	1338.05	2093.74	-0.64596	5.5116e-05	0.0022782
c151826_g1	967.776	1530.68	-0.66143	5.5213e-05	0.0022816
c107150_g2	108.863	251.136	-1.206	5.544e-05	0.0022904
c167873_g1	814.687	1305.68	-0.68048	5.5455e-05	0.0022904
c133457_g1	392.369	664.286	-0.7596	5.5563e-05	0.0022943
c155262_g1	7688.94	11590.9	-0.59214	5.5616e-05	0.0022959
c172211_g1	136.836	273.84	-1.0009	5.58e-05	0.0023023
c147480_g1	704.564	1269.24	-0.84917	5.5936e-05	0.0023073
c113658_g1	12.4517	56.9369	-2.193	5.6634e-05	0.0023324
c157902_g1	587.847	954.322	-0.69904	5.7365e-05	0.0023589
c160452_g1	696.169	1130.54	-0.6995	5.7492e-05	0.0023635
c169503_g4	947.875	1514.95	-0.6765	5.7626e-05	0.0023678
c153259_g1	2906.85	4405.81	-0.59995	5.7694e-05	0.0023687
c164537_g3	18.2662	83.2265	-2.1879	5.7683e-05	0.0023687
c170864_g2	4.16676	35.2338	-3.08	5.7676e-05	0.0023687
c173153_g7	31.8243	105.636	-1.7309	5.8286e-05	0.0023912
c130685_g1	17.8879	68.8841	-1.9452	5.8415e-05	0.0023958
c154764_g1	49.428	131.486	-1.4115	5.8542e-05	0.0024004
c153720_g1	2467.41	3751.97	-0.60465	5.8658e-05	0.0024033
c141490_g1	201.812	376.774	-0.90069	5.8787e-05	0.002408
c156968_g1	209.106	395.076	-0.9179	5.8815e-05	0.0024085
c157730_g1	0.89324	24.9643	-4.8047	5.9041e-05	0.0024165
c165895_g1	427.576	725.11	-0.76202	5.9131e-05	0.0024196
c167565_g1	5.278	109.125	-4.3698	5.951e-05	0.0024338
c131589_g1	2189.22	3376.54	-0.62513	6.029e-05	0.0024632
c154273_g1	436.533	731.108	-0.74399	6.0474e-05	0.0024694
c160941_g1	22.5974	194.157	-3.103	6.0531e-05	0.0024711
c80272_g1	0	16.1762	#NAME?	6.0562e-05	0.0024718
c171959_g1	561.875	905.5	-0.68846	6.0731e-05	0.002478
c161524_g3	4.66902	35.4487	-2.9245	6.1257e-05	0.0024969
c168029_g5	185.927	349.353	-0.90995	6.1362e-05	0.0025005
c161147_g2	15.7103	65.4652	-2.059	6.178e-05	0.0025163
c131843_g1	6.35513	41.8409	-2.7189	6.1933e-05	0.0025206
c156645_g1	45.7932	122.681	-1.4217	6.2149e-05	0.0025287
c146490_g1	451.194	752.686	-0.7383	6.2852e-05	0.0025553
c174219_g3	2.49583	38.294	-3.9395	6.2999e-05	0.00256
c171882_g7	28.5038	91.3768	-1.6807	6.3519e-05	0.0025791
c162828_g1	624.296	1074.27	-0.78306	6.497e-05	0.0026326
c146171_g1	2189.46	4632.4	-1.0812	6.5292e-05	0.002645
c133843_g2	75.9429	173.256	-1.1899	6.5468e-05	0.0026501
c172526_g1	131.882	267.824	-1.022	6.55e-05	0.0026507
c161073_g12	394.671	670.917	-0.76548	6.5868e-05	0.0026631
c198700_g1	32.6275	97.2549	-1.5757	6.6129e-05	0.0026728
c168313_g3	0.299173	17.9974	-5.9107	6.7066e-05	0.0027079
c145537_g1	106.504	223.763	-1.0711	6.7332e-05	0.0027166
c149552_g1	2.98953	43.2926	-3.8561	6.7884e-05	0.0027374
c162518_g1	673.059	1082.43	-0.68546	6.7965e-05	0.00274
c133418_g1	82.4506	181.149	-1.1356	6.8235e-05	0.0027488
c99066_g1	559.289	912.402	-0.70608	6.8297e-05	0.0027506
c159946_g1	4714.72	7064.17	-0.58335	6.8776e-05	0.0027677
c72849_g1	710.617	1487.18	-1.0654	6.8835e-05	0.0027694
c142198_g1	0.626097	20.118	-5.006	6.9213e-05	0.0027818
c166950_g1	161.965	314.603	-0.95785	6.9525e-05	0.0027922
c158248_g1	1683.33	3062.29	-0.86329	6.9596e-05	0.0027937
c161381_g1	125.595	259.665	-1.0479	6.9584e-05	0.0027937
c109094_g1	6.16916	40.8866	-2.7285	6.9984e-05	0.0028078
c164943_g2	247.343	446.765	-0.853	7.0399e-05	0.0028223
c160911_g1	65.1618	156.154	-1.2609	7.0469e-05	0.0028237
c147730_g1	961.113	1726.25	-0.84487	7.1388e-05	0.0028562
c160604_g2	0	15.9742	#NAME?	7.1755e-05	0.0028687
c166217_g1	1344.11	2221	-0.72456	7.2165e-05	0.0028836
c154765_g1	18.6678	70.7158	-1.9215	7.2205e-05	0.0028838
c168149_g2	118.84	245.994	-1.0496	7.2351e-05	0.0028881
c161111_g1	2.48727	33.7293	-3.7614	7.2452e-05	0.0028914
c48556_g1	1968.38	3029.88	-0.62225	7.2501e-05	0.0028927
c168528_g2	36.624	106.53	-1.5404	7.2556e-05	0.0028941
c141289_g1	20.142	73.2521	-1.8627	7.309e-05	0.0029135
c162342_g1	1171.46	1839.74	-0.6512	7.3632e-05	0.0029326
c165911_g2	13.3321	58.4992	-2.1335	7.3867e-05	0.0029405
c161796_g1	789.297	1379.85	-0.80588	7.3905e-05	0.0029413
c165335_g1	34.7007	102.427	-1.5616	7.477e-05	0.0029742
c170620_g6	1.60687	25.4123	-3.9832	7.5148e-05	0.0029885
c155489_g1	249.539	463.258	-0.89255	7.5301e-05	0.0029931
c171108_g1	275.353	486.103	-0.81998	7.5353e-05	0.0029944
c150132_g1	12.7767	58.7607	-2.2013	7.5447e-05	0.0029966
c175568_g1	15.83	64.2264	-2.0205	7.543e-05	0.0029966
c164156_g1	401.917	672.556	-0.74276	7.5543e-05	0.0029997
c142999_g1	134.777	273.46	-1.0207	7.5881e-05	0.0030093
c169761_g2	425.398	703.828	-0.72641	7.6229e-05	0.0030201
c173586_g1	28.3757	88.354	-1.6386	7.6398e-05	0.0030261
c153942_g1	1151.83	2313.63	-1.0062	7.6446e-05	0.0030272
c157952_g1	484.909	804.538	-0.73045	7.6669e-05	0.0030337
c147285_g3	27.3031	86.3798	-1.6616	7.7146e-05	0.0030511
c174355_g3	114.352	232.41	-1.0232	7.7719e-05	0.0030723
c162340_g1	98.79	213.989	-1.1151	7.7994e-05	0.0030816
c155370_g1	2414.8	3698.56	-0.61506	7.8047e-05	0.0030822
c174520_g1	24.7517	81.8801	-1.726	7.8048e-05	0.0030822
c38770_g1	0	15.3784	#NAME?	7.9056e-05	0.0031189
c44242_g1	158.932	307.528	-0.9523	8.1199e-05	0.0031987
c166335_g1	170.024	325.516	-0.937	8.1361e-05	0.0032042
c149790_g2	51.5839	128.984	-1.3222	8.1624e-05	0.0032138
c152459_g1	1633.86	2583.42	-0.66099	8.188e-05	0.003223
c154231_g1	102.333	216.875	-1.0836	8.2259e-05	0.0032372
c224728_g1	1239.7	1993.46	-0.68528	8.2385e-05	0.0032413
c170968_g1	20.3604	73.4143	-1.8503	8.2412e-05	0.0032416
c144640_g1	119088	201901	-0.76162	8.2907e-05	0.0032586
c168277_g2	40.7502	112.65	-1.467	8.2897e-05	0.0032586
c169929_g1	917.451	1530.62	-0.73841	8.2986e-05	0.0032605
c172794_g2	12.2508	54.9318	-2.1648	8.2996e-05	0.0032605
c174853_g3	3.21374	30.3856	-3.2411	8.3404e-05	0.0032749
c164486_g4	38.0173	165.523	-2.1223	8.3444e-05	0.0032757
c169620_g3	1.51506	145.044	-6.581	8.4281e-05	0.0033077
c153952_g1	666.029	1084.72	-0.70367	8.5191e-05	0.0033409
c106334_g1	6.68205	42.3231	-2.6631	8.5386e-05	0.0033477
c133164_g1	1612.5	2469.41	-0.61487	8.5497e-05	0.0033513
c160882_g1	2822.45	5160.83	-0.87065	8.5707e-05	0.0033587
c155171_g1	10440.3	15468.6	-0.56718	8.6004e-05	0.0033695
c143878_g1	1042.92	1620.72	-0.636	8.6299e-05	0.0033794
c159582_g1	1054.78	1647.17	-0.64305	8.6449e-05	0.0033844
c151124_g1	727.383	1171.36	-0.68739	8.688e-05	0.0034004
c154129_g1	393.954	685.873	-0.79992	8.695e-05	0.0034017
c154475_g1	1480.34	2272.1	-0.61809	8.6955e-05	0.0034017
c155267_g1	988.163	1735.5	-0.81253	8.7533e-05	0.0034209
c170986_g8	20.794	72.4789	-1.8014	8.756e-05	0.0034211
c78300_g1	3.83984	47.0411	-3.6148	8.7651e-05	0.0034238
c167169_g2	1570.76	2403.98	-0.61396	8.7737e-05	0.0034255
c170743_g3	2.41258	28.3334	-3.5539	8.8559e-05	0.0034567
c133849_g1	43.2992	435.526	-3.3303	8.9038e-05	0.0034737
c152027_g1	236.721	420.873	-0.8302	8.9803e-05	0.0035019
c107677_g1	0	15.2905	#NAME?	8.999e-05	0.003508
c147136_g1	1910.57	2925.73	-0.61479	9.0005e-05	0.003508
c138101_g2	10.7701	52.937	-2.2972	9.0112e-05	0.0035113
c160150_g1	25375.4	37903.8	-0.57891	9.0645e-05	0.0035277
c171718_g1	0.621818	25.7086	-5.3696	9.0683e-05	0.0035284
c157712_g2	88.0396	195.024	-1.1474	9.1225e-05	0.0035477
c153774_g1	2033.38	3880.53	-0.93237	9.1276e-05	0.0035488
c172274_g1	347.297	586.461	-0.75587	9.2288e-05	0.0035846
c121697_g1	2.49583	27.9709	-3.4863	9.3149e-05	0.0036162
c174076_g1	35245.5	80593.8	-1.1932	9.3168e-05	0.0036162
c155288_g1	460.334	1874.9	-2.0261	9.3236e-05	0.0036179
c169495_g1	24.0202	80.1511	-1.7385	9.3314e-05	0.0036201
c133119_g1	7449.88	14449.9	-0.95577	9.3469e-05	0.0036252
c156754_g1	11.4901	53.9401	-2.231	9.3559e-05	0.0036278
c170410_g1	233.171	423.504	-0.86098	9.3652e-05	0.0036302
c100969_g1	290.029	506.701	-0.80494	9.3862e-05	0.003636
c156818_g1	2127.59	3220.4	-0.59802	9.4314e-05	0.0036517
c159252_g1	2154.48	3769.14	-0.80689	9.4339e-05	0.0036518
c140974_g1	1040.87	1615.09	-0.63382	9.4524e-05	0.003658
c161238_g2	176.019	490.664	-1.479	9.5192e-05	0.0036812
c165211_g2	10.7807	53.1547	-2.3017	9.5482e-05	0.0036888
c170946_g2	6.74183	41.2279	-2.6124	9.5773e-05	0.0036964
c163658_g1	1187.25	1867.14	-0.65321	9.6087e-05	0.0037058
c113788_g1	66.6957	155.482	-1.2211	9.6303e-05	0.0037133
c172357_g1	28.2901	88.7145	-1.6489	9.6519e-05	0.0037198
c167530_g4	1017.72	2187.95	-1.1042	9.6726e-05	0.0037259
c167666_g1	113.938	232.546	-1.0293	9.677e-05	0.003726
c170680_g6	8339	12355.5	-0.56721	9.6775e-05	0.003726
c144846_g1	94.9442	329.064	-1.7932	9.7553e-05	0.0037542
c146277_g2	38.6862	108.245	-1.4844	9.8343e-05	0.0037809
c160383_g1	2115.51	4270.5	-1.0134	9.84e-05	0.0037821
c174178_g1	5.06235	37.2599	-2.8797	9.8729e-05	0.0037939
c171723_g6	4.4662	35.2492	-2.9805	9.8822e-05	0.0037956
c174944_g1	1318.04	2605	-0.98289	9.9082e-05	0.0038047
c113462_g1	232.377	1181.09	-2.3456	9.9318e-05	0.0038128
c71750_g1	7.30815	43.0329	-2.5579	0.00010001	0.0038368
c169635_g1	168.093	449.958	-1.4205	0.0001005	0.0038497
c164951_g1	1206.94	2206.74	-0.87056	0.00010094	0.0038639
c105731_g1	408.313	683.579	-0.74343	0.0001014	0.0038796
c171453_g1	427.869	712.805	-0.73634	0.00010187	0.0038957
c155166_g1	0.299173	17.5626	-5.8754	0.00010213	0.0039037
c167273_g2	183.549	346.287	-0.9158	0.0001022	0.0039055
c160686_g1	1349.47	2056.68	-0.60792	0.00010231	0.0039085
c173305_g2	36.2263	121.557	-1.7465	0.00010283	0.0039256
c149580_g2	12872.8	27665	-1.1037	0.00010321	0.0039383
c168658_g1	709.353	1133.29	-0.67594	0.00010363	0.0039514
c178004_g1	52.7635	129.387	-1.2941	0.00010376	0.0039556
c154472_g1	130.014	262.29	-1.0125	0.00010393	0.0039605
c146255_g1	41.8527	113.215	-1.4357	0.00010402	0.0039616
c174556_g2	587.146	932.4	-0.66723	0.00010447	0.003977
c131803_g1	490.314	2504.87	-2.353	0.00010497	0.003994
c113083_g1	2353.3	4027.59	-0.77523	0.00010519	0.003997
c156677_g1	639.57	1020.27	-0.67378	0.0001052	0.003997
c84836_g1	1080.47	1684.8	-0.64092	0.00010542	0.0040043
c160502_g1	1530.21	2325.16	-0.6036	0.00010647	0.0040423
c142401_g2	1072.55	1674.82	-0.64296	0.00010666	0.0040487
c158604_g2	135.625	271.789	-1.0029	0.00010675	0.004051
c174863_g1	131.039	262.271	-1.0011	0.00010698	0.0040577
c152404_g1	16.9625	74.9951	-2.1444	0.00010739	0.0040714
c153363_g2	1491.52	2278.06	-0.61102	0.00010843	0.0041068
c141390_g2	4012.25	8679.97	-1.1133	0.00010945	0.0041436
c153752_g2	1947.2	2971.13	-0.60961	0.00010955	0.0041464
c73351_g1	112.863	227.275	-1.0099	0.00010978	0.004154
c166428_g8	7.10079	41.7352	-2.5552	0.00011	0.0041604
c140931_g1	807.567	1388.8	-0.78219	0.0001101	0.0041613
c157532_g1	11.6308	132.46	-3.5095	0.00011009	0.0041613
c176721_g1	3.66477	60.8053	-4.0524	0.0001101	0.0041613
c164695_g5	32.97	97.964	-1.5711	0.00011102	0.0041919
c160979_g1	17.9348	105.717	-2.5594	0.00011183	0.0042194
c224147_g1	102.462	209.813	-1.034	0.0001122	0.0042326
c150536_g1	316.73	537.008	-0.76169	0.00011278	0.0042521
c161767_g1	712.945	1125	-0.65806	0.00011292	0.0042567
c150702_g1	227.506	408.333	-0.84384	0.00011339	0.0042714
c172933_g2	257.945	453.274	-0.81332	0.00011446	0.0043055
c151861_g1	124.781	248.793	-0.99555	0.00011469	0.0043119
c144515_g1	16.204	63.5274	-1.971	0.000115	0.0043226
c132945_g1	193.957	387.554	-0.99866	0.00011623	0.0043649
c169228_g3	81.3722	179.598	-1.1422	0.0001165	0.0043737
c90041_g1	8.98764	46.1915	-2.3616	0.00011718	0.0043974
c172742_g1	2509.74	3775.92	-0.58929	0.00011722	0.0043978
c229230_g1	80.5536	179.325	-1.1546	0.00011809	0.0044252
c169160_g2	760.115	1192.62	-0.64985	0.00011818	0.0044275
c145638_g2	17.6441	67.1075	-1.9273	0.00011874	0.0044439
c156998_g1	744.374	1174.06	-0.65741	0.00011912	0.0044556
c163701_g1	20476.9	42883.9	-1.0664	0.00011927	0.0044598
c237859_g1	17.4348	77.1502	-2.1457	0.00012002	0.0044847
c162063_g1	263.01	452.651	-0.78328	0.00012095	0.0045143
c174012_g2	185.1	340.485	-0.87929	0.00012125	0.0045232
c147799_g1	511.588	830.4	-0.69882	0.00012197	0.0045457
c169743_g3	108.767	226.219	-1.0565	0.00012221	0.0045534
c83908_g1	228.378	408.708	-0.83965	0.0001231	0.0045847
c152279_g1	727.475	1138.84	-0.6466	0.00012356	0.0045996
c160332_g1	12.4834	55.3038	-2.1474	0.0001236	0.0045999
c173571_g3	29.6425	89.6859	-1.5972	0.000124	0.0046138
c132334_g1	1271.72	1935.93	-0.60624	0.00012435	0.0046257
c152351_g1	3240.51	5083.75	-0.64967	0.00012602	0.0046825
c127506_g1	11.8725	53.6081	-2.1748	0.00012619	0.0046878
c122147_g1	1575.47	2361.4	-0.58386	0.00012644	0.0046957
c146702_g1	114.188	227.307	-0.99323	0.00012679	0.0047068
c157442_g1	4.34637	34.388	-2.984	0.00012684	0.0047073
c131801_g1	28.9291	89.433	-1.6283	0.00012693	0.0047077
c167443_g1	13.7425	58.401	-2.0873	0.00012691	0.0047077
c171287_g3	27.1363	82.6725	-1.6072	0.0001274	0.0047203
c160631_g1	4.91697	35.0972	-2.8355	0.00012834	0.0047507
c141695_g1	626.281	987.342	-0.65674	0.00012842	0.0047527
c26905_g2	2.13688	25.9317	-3.6011	0.00012869	0.0047605
c166045_g2	0.326924	16.7405	-5.6782	0.00012966	0.0047921
c157691_g2	35.7479	102.548	-1.5204	0.00013032	0.004814
c131866_g2	3.79925	80.8749	-4.4119	0.00013043	0.004817
c166161_g1	663.846	1079.31	-0.70118	0.00013115	0.0048401
c237180_g1	244.386	457.733	-0.90535	0.00013131	0.0048436
c104889_g2	61.5183	203.129	-1.7233	0.00013214	0.0048734
c21477_g1	3.11337	185.864	-5.8996	0.00013278	0.0048956
c151365_g1	4.20114	33.5354	-2.9968	0.00013335	0.0049145
c158123_g1	2.16463	25.7077	-3.57	0.00013361	0.0049216
c85395_g1	68.7907	159.722	-1.2153	0.00013373	0.004925
c170336_g1	22094	32132.7	-0.54039	0.00013416	0.0049385
c173675_g1	15.8301	60.5303	-1.935	0.00013456	0.0049521
c141239_g1	2321.89	3522.36	-0.60124	0.00013467	0.004955
c151241_g1	0.626097	19.0501	-4.9273	0.00013546	0.0049828
c155204_g3	73.5258	168.672	-1.1979	0.00013563	0.0049881
c114581_g1	2.06854	36.2617	-4.1318	0.00013585	0.0049949
c152952_g1	276.638	478.862	-0.79161	0.00013596	0.0049979
c148338_g1	280.473	483.531	-0.78575	0.00013736	0.0050457
c155136_g2	187.006	340.499	-0.86457	0.00013733	0.0050457
c159390_g1	3819.88	5674.57	-0.57098	0.00013753	0.0050501
c152922_g1	28.3265	87.0786	-1.6202	0.00013811	0.0050687
c154238_g2	285.184	486.754	-0.7713	0.00013971	0.005118
c169754_g2	328.067	794.152	-1.2754	0.00014021	0.0051339
c149508_g1	982.286	1522.69	-0.63241	0.00014048	0.0051426
c150506_g1	164.981	305.606	-0.88937	0.00014057	0.0051445
c133303_g2	144.932	275.733	-0.9279	0.00014221	0.0052012
c49013_g1	0	14.8272	#NAME?	0.00014257	0.005213
c164677_g1	920.168	1433.92	-0.64	0.00014289	0.005221
c148437_g1	1663.97	2544.84	-0.61294	0.00014382	0.0052461
c165775_g10	0.916712	47.4271	-5.6931	0.00014535	0.0052926
c130981_g1	2.72031	28.2599	-3.3769	0.00014552	0.0052962
c150245_g1	472.7	1070.86	-1.1798	0.0001455	0.0052962
c165685_g1	1405.14	2118.41	-0.59226	0.00014623	0.0053196
c134722_g1	3.91908	40.2574	-3.3607	0.00014631	0.0053217
c169709_g2	345.444	690.219	-0.9986	0.00014736	0.0053574
c153783_g1	242.975	425.861	-0.80958	0.00014783	0.005372
c175938_g1	797.089	1420.96	-0.83405	0.00014852	0.0053946
c171555_g1	4288.23	6834.6	-0.67248	0.00014917	0.0054157
c147678_g1	1.86545	24.1959	-3.6972	0.00014926	0.0054174
c163085_g3	201.426	573.115	-1.5086	0.0001504	0.0054566
c238447_g1	183.39	337.747	-0.88103	0.00015134	0.0054884
c152286_g1	198.143	407.37	-1.0398	0.00015243	0.0055213
c143042_g1	13.5861	57.1704	-2.0731	0.00015287	0.0055345
c168123_g1	533.988	856.716	-0.68201	0.00015306	0.0055402
c157769_g2	553.062	889.227	-0.68511	0.00015354	0.0055565
c164821_g1	203.738	1197.47	-2.5552	0.00015495	0.0056012
c155266_g1	0.294894	17.1563	-5.8624	0.00015511	0.0056043
c155327_g1	1235.47	1888.13	-0.6119	0.00015614	0.00564
c141160_g2	41.3291	108.1	-1.3871	0.00015784	0.0056965
c159709_g1	947.476	1539.29	-0.7001	0.00015864	0.0057202
c215224_g1	24.634	77.9864	-1.6626	0.00015879	0.005724
c167456_g3	72.0001	163.246	-1.181	0.00015892	0.0057275
c166982_g1	909.309	1389.61	-0.61184	0.00016001	0.0057627
[truncated: 984 more rows]
