# Supplementary material for: Physiological and transcriptomic responses of Lanzhou Lily (Lilium davidii, var. unicolor) to cold stress
Source: PLoS One. 2020 Jan 23;15(1):e0227921. doi: 10.1371/journal.pone.0227921 (PMC6977731; doi:10.1371/journal.pone.0227921)
Supplement: S7 Table — CK: control (20°C); LT: low temperature (4°C). (XLS) [file pone.0227921.s007.xls]

## Sheet: Sheet1
S7 Table. Up-regulated GO enrichment DEGs of LTvsCK. CK: control (20 °C); LT: low temperature (4 °C).
aGO_accession	Description	DEG item	qValue
Biological process
GO:0006468	protein phosphorylation	125	0.0015867
GO:0009415	response to water	14	0.0015867
GO:0016310	phosphorylation	134	0.025878
GO:0009628	response to abiotic stimulus	16	0.040237
GO:0006793	phosphorus metabolic process	140	0.040237
GO:0006796	phosphate-containing compound metabolic process	140	0.040237
GO:0006857	oligopeptide transport	14	0.040237
GO:0015833	peptide transport	14	0.040237
GO:0006464	protein modification process	145	0.080056
GO:0043412	macromolecule modification	170	0.22482
GO:0009269	response to desiccation	8	0.34786
GO:0009414	response to water deprivation	8	0.34786
GO:0006913	nucleocytoplasmic transport	12	0.47959
GO:0051169	nuclear transport	12	0.47959
GO:0007050	cell cycle arrest	6	0.85066
GO:0045786	negative regulation of cell cycle	6	0.85066
Cellular_component
GO:0005634	nucleus	201	0.025878
GO:0043231	intracellular membrane-bounded organelle	243	0.025878
GO:0043227	membrane-bounded organelle	243	0.025878
GO:0043229	intracellular organelle	296	0.47368
GO:0043226	organelle	296	0.47959
Molecular_function
GO:0004672	protein kinase activity	127	0.025878
GO:0016773	phosphotransferase activity, alcohol group as acceptor	144	0.070481
GO:0016758	transferase activity, transferring hexosyl groups	47	0.10353
GO:0004861	cyclin-dependent protein kinase inhibitor activity	4	0.47959
GO:0016538	cyclin-dependent protein kinase regulator activity	4	0.47959
GO:0016757	transferase activity, transferring glycosyl groups	51	0.47959
GO:0016301	kinase activity	150	0.53787
GO:0004860	protein kinase inhibitor activity	6	0.56095
GO:0019210	kinase inhibitor activity	6	0.56095
Note: aGO enrichment analysis was conducted via a hypergeometric test with GOseq R package. Gene ontology categories are shown with significant FDR corrected p-value (q-value) ≤ 0.05 and the absolute value of |log2(fold change)| ≥ 1 were used as the standard to determine the significant DEGs. An individual gene might be assigned to more than one GO term. Those terms with bold qvalue represent sig…
