# Supplementary material for: Physiological and transcriptomic responses of Lanzhou Lily (Lilium davidii, var. unicolor) to cold stress
Source: PLoS One. 2020 Jan 23;15(1):e0227921. doi: 10.1371/journal.pone.0227921 (PMC6977731; doi:10.1371/journal.pone.0227921)
Supplement: S8 Table — CK: control (20°C); LT: low temperature (4°C). (XLS) [file pone.0227921.s008.xls]

## Sheet: Sheet1
S8 Table Down-regulated GO enrichment DEGs of LTvsCK. CK: control (20 °C); LT: low temperature (4 °C).
aGO_accession	Description	DEG item	qValue
Biological Process
GO:0009765	photosynthesis, light harvesting	19	3.438e-16
GO:0019684	photosynthesis, light reaction	19	3.438e-16
GO:0015979	photosynthesis	38	0.054073
GO:0005992	trehalose biosynthetic process	8	0.2072
GO:0016138	glycoside biosynthetic process	8	0.2072
GO:0046351	disaccharide biosynthetic process	8	0.2072
GO:0009314	response to radiation	7	0.2072
GO:0009416	response to light stimulus	7	0.2072
GO:0007602	phototransduction	3	0.2072
GO:0009581	detection of external stimulus	3	0.2072
GO:0009582	detection of abiotic stimulus	3	0.2072
GO:0009583	detection of light stimulus	3	0.2072
GO:0051606	detection of stimulus	3	0.2072
GO:0005991	trehalose metabolic process	8	0.27966
GO:0006091	generation of precursor metabolites and energy	38	0.35687
GO:0009312	oligosaccharide biosynthetic process	8	0.40143
GO:0009092	homoserine metabolic process	3	0.42155
GO:0019279	L-methionine biosynthetic process from L-homoserine via cystathionine	3	0.42155
GO:0019281	L-methionine biosynthetic process from homoserine via O-succinyl-L-homoserine and cystathionine	3	0.42155
GO:0071265	L-methionine biosynthetic process	3	0.42155
GO:0071266	'de novo' L-methionine biosynthetic process	3	0.42155
GO:0005984	disaccharide metabolic process	9	0.48724
GO:0016137	glycoside metabolic process	9	0.48724
Cellular_component
GO:0009522	photosystem I	9	0.089011
GO:0009538	photosystem I reaction center	6	0.2072
Molecular function
GO:0003825	alpha,alpha-trehalose-phosphate synthase (UDP-forming) activity	7	0.019821
GO:0035251	UDP-glucosyltransferase activity	13	0.2072
GO:0046527	glucosyltransferase activity	13	0.2072
GO:0005489	electron transporter activity	38	0.42155
GO:0004553	hydrolase activity, hydrolyzing O-glycosyl compounds	40	0.50894
Note: aGO enrichment analysis was conducted via a hypergeometric test with GOseq R package. Gene ontology categories are shown with significant FDR corrected p-value (q-value) ≤ 0.05 and the absolute value of |log2(fold change)| ≥ 1 were used as the standard to determine the significant DEGs. An individual gene might be assigned to more than one GO term. Those terms with bold qvalue represent sig…
