# Supplementary material for: Physiological and transcriptomic responses of Lanzhou Lily (Lilium davidii, var. unicolor) to cold stress
Source: PLoS One. 2020 Jan 23;15(1):e0227921. doi: 10.1371/journal.pone.0227921 (PMC6977731; doi:10.1371/journal.pone.0227921)
Supplement: S9 Table — CK: control (20°C); LT: low temperature (4°C). (XLS) [file pone.0227921.s009.xls]

## Sheet: Up regulated pathways
S9 Table. Up-regulated KEGG pathways of LTvsCK. CK: control (20 °C); LT: low temperature (4 °C).
#	Term	ID	DEGs (LTvsCK )	q-Value
1	Vitamin B6 metabolism	egu00750	4	0.39486
2	Tropane, piperidine and pyridine alkaloid biosynthesis	egu00960	5	0.39486
3	Starch and sucrose metabolism	egu00500	31	0.647695
4	Ribosome biogenesis in eukaryotes	egu03008	26	0.00194319
5	Plant hormone signal transduction	egu04075	41	0.263539
6	Phenylalanine, tyrosine and tryptophan biosynthesis	egu00400	9	0.732759
7	Phenylalanine metabolism	egu00360	13	0.0234449
8	Non-homologous end-joining	egu03450	3	0.647695
9	Lysine degradation	egu00310	7	0.39486
10	Isoquinoline alkaloid biosynthesis	egu00950	6	0.365557
11	Glycolysis / Gluconeogenesis	egu00010	23	0.39486
12	Glycine, serine and threonine metabolism	egu00260	17	0.109487
13	Flavonoid biosynthesis	egu00941	13	0.109487
14	Fatty acid elongation	egu00062	7	0.39486
15	Circadian rhythm - plant	egu04712	17	0.0212194
16	Carotenoid biosynthesis	egu00906	7	0.487109
17	Biosynthesis of secondary metabolites	egu01110	134	0.446646
18	Biosynthesis of amino acids	egu01230	42	0.222617
19	beta-Alanine metabolism	egu00410	11	0.109487
20	Amino sugar and nucleotide sugar metabolism	egu00520	21	0.768212
Note: The enrichment of the DEGs in KEGG pathways was tested adopting the KOBAS software (version 2.0) and KEGG pathways with corrected q-value < 0.05 (bold) were considered significantly enriched for DEGs. An individual gene might be assigned to more than one pathway.
