# Supplementary material for: Physiological and transcriptomic responses of Lanzhou Lily (Lilium davidii, var. unicolor) to cold stress
Source: PLoS One. 2020 Jan 23;15(1):e0227921. doi: 10.1371/journal.pone.0227921 (PMC6977731; doi:10.1371/journal.pone.0227921)
Supplement: S10 Table — CK: control (20°C); LT: low temperature (4°C). (XLS) [file pone.0227921.s010.xls]

## Sheet: Downregulated KEGG pathways
S10 Table. Down-regulated KEGG pathways of LTvsCK. CK: control (20 °C); LT: low temperature (4 °C).
#	Term	ID	DEGs (LTvsCK )	q-Value
1	Ubiquinone and other terpenoid-quinone biosynthesis	egu00130	9	0.274521
2	Tropane, piperidine and pyridine alkaloid biosynthesis	egu00960	4	0.911724
3	Starch and sucrose metabolism	egu00500	34	0.398923
4	Ribosome	egu03010	43	0.911724
5	Riboflavin metabolism	egu00740	3	0.911724
6	Regulation of autophagy	egu04140	7	0.911724
7	Porphyrin and chlorophyll metabolism	egu00860	18	0.000495595
8	Photosynthesis - antenna proteins	egu00196	13	9.2e-05
9	Photosynthesis	egu00195	30	1.63e-06
10	Metabolic pathways	egu01100	232	0.418329
11	Lipoic acid metabolism	egu00785	2	0.911724
12	Glyoxylate and dicarboxylate metabolism	egu00630	13	0.799555
13	Glycolysis / Gluconeogenesis	egu00010	19	0.911724
14	Fatty acid elongation	egu00062	8	0.274521
15	Fatty acid biosynthesis	egu00061	11	0.47328
16	Carbon metabolism	egu01200	38	0.911724
17	Carbon fixation in photosynthetic organisms	egu00710	24	0.000866133
18	Biosynthesis of secondary metabolites	egu01110	124	0.911724
19	Amino sugar and nucleotide sugar metabolism	egu00520	20	0.911724
20	ABC transporters	egu02010	5	0.911724
Note: The enrichment of the DEGs in KEGG pathways was tested adopting the KOBAS software (version 2.0) and KEGG pathways with corrected q-value < 0.05 (bold) were considered significantly enriched for DEGs. An individual gene might be assigned to more than one pathway.
